# Supplementary material for: Comparative proteomics of three Giardia lamblia strains: investigation of antigenic variation in the post-genomic era
Source: Parasitology. 2020 Apr 27;147(9):1008–18. doi: 10.1017/S0031182020000657 (PMC7332775; doi:10.1017/S0031182020000657)
Supplement: Supplementary file 1 [file S0031182020000657sup.zip]

Archive with 3 entries (3 files):
- S0031182020000657sup001.xlsx
- S0031182020000657sup002.xlsx
- S0031182020000657sup003.docx
