# Supplementary material for: Comparative proteomics of three Giardia lamblia strains: investigation of antigenic variation in the post-genomic era
Source: Parasitology. 2020 Apr 27;147(9):1008–18. doi: 10.1017/S0031182020000657 (PMC7332775; doi:10.1017/S0031182020000657)
Supplement: Supplementary file 1 [file S0031182020000657sup.zip › S0031182020000657sup001.xlsx]

## Sheet: proteinGroups cleaned
Table S1. Proteome data set from G. lamblia trophozoites, strains WBC6, WBA1, and GS/M-H7. Trophozoites of the resistant strains were grown and subjected to MS shotgun analysis as described in Materials and Methods
Leading_Protein	Protein IDs	Majority protein IDs	Fasta headers	Number of proteins	Razor + unique peptides	Sequence coverage [%]	Mol. weight [kDa]	Sequence length	Q-value	Score	Num Ident byMSMS//byMatch WBC6	Num Ident byMSMS//byMatch A1	Num Ident byMSMS//byMatch H7	Intensity	iBAQ	iBAQ 1_WBC6_i01	iBAQ 1_WBC6_i02	iBAQ 1_WBC6_i03	iBAQ 2_WBC6_i01	iBAQ 2_WBC6_i02	iBAQ 2_WBC6_i03	iBAQ 3_WBC6_i01	iBAQ 3_WBC6_i02	iBAQ 3_WBC6_i03	iBAQ 4_A1_i01	iBAQ 4_A1_i02	iBAQ 4_A1_i03	iBAQ 5_A1_i01	iBAQ 5_A1_i02	iBAQ 5_A1_i03	iBAQ 6_A1_i01	iBAQ 6_A1_i02	iBAQ 6_A1_i03	iBAQ 7_H7_i01	iBAQ 7_H7_i02	iBAQ 7_H7_i03	iBAQ 8_H7_i01	iBAQ 8_H7_i02	iBAQ 8_H7_i03	iBAQ 9_H7_i01	iBAQ 9_H7_i02	iBAQ 9_H7_i03	LFQ 1_WBC6_i01	LFQ 1_WBC6_i02	LFQ 1_WBC6_i03	LFQ 2_WBC6_i01	LFQ 2_WBC6_i02	LFQ 2_WBC6_i03	LFQ 3_WBC6_i01
CON__CON_sp|P00761|TRYP_PIG	CON__CON_sp|P00761|TRYP_PIG	CON__CON_sp|P00761|TRYP_PIG		1	4	25.1	24.409	231	0	263.24	9//0	9//0	9//0	36259000000	3021500000	141780000	154890000	173410000	130840000	133840000	135470000	67581000	66858000	68986000	151150000	142610000	147830000	63082000	53563000	58764000	120620000	129070000	123310000	123310000	122290000	126630000	122880000	123960000	117930000	73493000	73610000	73789000	1692400000	1954000000	1797000000	1495100000	1564300000	1529800000	872050000
CON__CON_sp|P02662|CASA1_BOVIN	CON__CON_sp|P02662|CASA1_BOVIN	CON__CON_sp|P02662|CASA1_BOVIN		1	2	9.3	24.529	214	0.0026858	2.5089	4//0	4//0	1//0	1948200000	194820000		31316000			31122000		23270000	24174000			21650000	20192000					18973000	176400						23948000					281100000			276810000		222810000
CON__CON_sp|P02769|ALBU_BOVIN	CON__CON_sp|P02769|ALBU_BOVIN	CON__CON_sp|P02769|ALBU_BOVIN		1	40	70.8	69.293	607	0	217.22	9//0	8//1	9//0	3991200000	95030000	526810	836710	1022100	1898900	1622800	1883000	995330	977330	695690	182490	257980	200250	123340	131200	136790	96763	180640	185780	23511000	24489000	24464000	2137100	2124800	1737600	1592300	1720600	1299900	40351000	45655000	43636000	73394000	81144000	100940000	45807000
CON__CON_sp|P04264|K2C1_HUMAN	CON__CON_sp|P04264|K2C1_HUMAN	CON__CON_sp|P04264|K2C1_HUMAN		1	23	37.7	66.038	644	0	238.68	9//0	9//0	9//0	2832900000	91385000	6898500	6218700	8191100	674160	603560	526740	1419800	1369400	1127400	1803300	1616000	1689700	7283000	7989100	7792400	1852400	1482700	1671700	5907800	2812000	2929900	3520200	3747100	3905100	2776400	2738900	2838400	216020000	202900000	213030000	36587000	35091000	33332000	63086000
CON__CON_sp|P13645|K1C10_HUMAN	CON__CON_sp|P13645|K1C10_HUMAN;CON__CON_sp|P02533|K1C14_HUMAN;CON__CON_sp|P08779|K1C16_HUMAN;CON__CON_sp|P19012|K1C15_HUMAN;CON__CON_sp|Q7Z3Y7|K1C28_HUMAN;CON__CON_sp|P13646-2|K1C13_HUMAN;CON__CON_sp|P13646-3|K1C13_HUMAN;CON__CON_sp|Q7Z3Z0|K1C25_HUMAN;CON__CON_sp|P13646|K1C13_HUMAN;CON__CON_sp|Q7Z3Y8|K1C27_HUMAN;CON__CON_sp|Q99456|K1C12_HUMAN;CON__CON_sp|O76013-2|KRT36_HUMAN;CON__CON_sp|P05783|K1…	CON__CON_sp|P13645|K1C10_HUMAN		19	18	39.9	58.826	584	0	77.751	9//0	9//0	9//0	1598100000	61466000	6041500	5141600	6827700	929570	815300	874130	948040	844490	807520	945140	1018100	892400	2041900	2067900	1898900	1084300	1143400	1181100	1410400	1394800	1637900	5949200	4983100	5667800	1739500	1541900	1637900	134990000	123630000	133790000	34010000	32791000	32712000	39818000
CON__CON_sp|P35527|K1C9_HUMAN	CON__CON_sp|P35527|K1C9_HUMAN	CON__CON_sp|P35527|K1C9_HUMAN		1	19	41.9	62.064	623	0	176.69	5//2	8//1	9//0	1023100000	39349000	2198200	1611000	2017000	105700			528940	164850	691420	935920	581740	974940	4956200	5249900	4895800	467840	474950	503040	1739600	1493600	1390400	835440	1152800	928340	1931400	1882700	1637400	54897000	52388000	48687000	2047300			17531000
CON__CON_sp|P35908|K22E_HUMAN	CON__CON_sp|P35908|K22E_HUMAN;CON__CON_sp|P19013|K2C4_HUMAN;CON__CON_sp|Q5XKE5|K2C79_HUMAN;CON__CON_sp|O95678|K2C75_HUMAN	CON__CON_sp|P35908|K22E_HUMAN		4	8	18.2	65.432	639	0	14.782	3//6	4//5	3//6	341700000	8761600	684010	718760	845080	35226	25112		84216	120010	72369	81482	39874	71804	188950	199560	133250	143520	122940	105970	58062	121200	49436	344770	455820	3832000	114570	53526	60121	32659000	19057000	18883000	4074900	3020700		4277600
CON__CON_sp|Q03001-11|BPA1_HUMAN	CON__CON_sp|Q03001-11|BPA1_HUMAN;CON__CON_sp|Q03001-9|BPA1_HUMAN;CON__CON_sp|Q03001|BPA1_HUMAN;CON__CON_sp|Q03001-10|BPA1_HUMAN;CON__CON_sp|Q03001-8|BPA1_HUMAN	CON__CON_sp|Q03001-11|BPA1_HUMAN;CON__CON_sp|Q03001-9|BPA1_HUMAN;CON__CON_sp|Q03001|BPA1_HUMAN	;;	5	7	1.1	880.41	7748	0.00091617	2.9394	1//4	4//5	2//5	358900000	832730	12202	21277	16045	15457				12541		8012.2	39830	2419	31654	17096	15643	46259	36817	33947	88175	72109	101540	72161	73588	66530	49422
GL50803_10013|no_ID	GL50803_10013|no_ID	GL50803_10013|no_ID	organism=Giardia_Assemblage_A_isolate_WB, product=Qc-SNARE 3, location=GLCHR03:1210321-1210983(+), length=220, sequence_SO=chromosome, SO=protein_coding	1	5	28.2	24.462	220	0	23.628	9//0	9//0	0//0	348230000	23215000	1841300	1878500	1427200	1772900	1936600	1856000	2055700	2040200	1042800	1329500	546310	753530	702580	652690	599130	690990	1079800	1009900										32653000	26160000	25957000	26301000	22840000	22354000	28212000
GL50803_10016|no_ID	GL50803_10016|no_ID	GL50803_10016|no_ID	organism=Giardia_Assemblage_A_isolate_WB, product=hypothetical protein, location=GLCHR03:1212960-1213913(-), length=317, sequence_SO=chromosome, SO=protein_coding	1	10	38.2	35.33	317	0	73.317	9//0	9//0	7//1	1384700000	125880000	9081100	7837700	8982600	9767900	9711900	10381000	7552500	7403200	7253000	4185700	3385800	3889900	2862700	2370800	1631500	3940100	4751800	4506400	2138100	2337100		255280	2085200	2139400	2501800	2255800	2677200	81790000	79155000	79062000	87620000	88245000	90705000	78945000
GL50803_10038|no_ID	GL50803_10038|no_ID	GL50803_10038|no_ID	organism=Giardia_Assemblage_A_isolate_WB, product=Alpha-18 giardin, location=GLCHR05:1188239-1189099(+), length=286, sequence_SO=chromosome, SO=protein_coding	1	5	30.1	32.335	286	0	26.145	9//0	9//0	0//5	224700000	17284000	1540200	1030700	1435900	1409500	1286400	1785200	1489200	1167900	1032400	431060	315670	380780	677690	687860	586690	658000	602080	767070										15570000	15152000	14315000	17258000	15062000	16180000	15772000
GL50803_10073|no_ID	GL50803_10073|no_ID	GL50803_10073|no_ID	organism=Giardia_Assemblage_A_isolate_WB, product=Alpha-12 giardin, location=GLCHR05:4415487-4416458(+), length=323, sequence_SO=chromosome, SO=protein_coding	1	2	8.7	36.076	323	0	7.5225	6//3	4//4	0//0	102190000	5378300	179740	410430	385740	610990	586470	649860	414670	509500	522490		141320	67801	92847	160710	97788	197210	219640	131110										6136500	7370200	5691700	7689300	6458700	7729900	8250600
GL50803_100864|no_ID	GL50803_100864|no_ID	GL50803_100864|no_ID	organism=Giardia_Assemblage_A_isolate_WB, product=Vacuolar protein sorting 26, putative (VPS26), location=GLCHR05:1425877-1427472(+), length=531, sequence_SO=chromosome, SO=protein_coding	1	16	47.1	57.377	531	0	116.9	9//0	9//0	9//0	2710400000	135520000	7884800	6717200	9255100	7300000	8551300	8016700	7062600	7290200	6704500	4672500	4236900	4025700	2962100	3401500	2954900	4040300	4812900	3286800	4194200	3927200	4558100	3866900	3416900	3086400	3279600	2496400	3520200	126840000	123580000	125930000	110610000	122420000	108220000	113290000
GL50803_100906|no_ID	GL50803_100906|no_ID	GL50803_100906|no_ID	organism=Giardia_Assemblage_A_isolate_WB, product=Dynein heavy chain, putative, location=GLCHR03:1910353-1927005(+), length=5550, sequence_SO=chromosome, SO=protein_coding	1	20	6.3	622.99	5550	0	33.281	9//0	9//0	9//0	709560000	2687700	111750	91337	130910	139970	113500	106370	87232	119220	115580	41035	33553	47782	52884	235060	47348	54090	312090	63551	85477	54977	90418	71920	71711	128360	105090	87448	89048	30064000	23613000	26487000	31603000	34025000	29880000	32193000
GL50803_100955|no_ID	GL50803_100955|no_ID	GL50803_100955|no_ID	organism=Giardia_Assemblage_A_isolate_WB, product=Mitotic spindle checkpoint protein MAD2, location=GLCHR04:1690780-1691391(+), length=203, sequence_SO=chromosome, SO=protein_coding	1	8	45.8	22.545	203	0	19.365	9//0	9//0	9//0	1255200000	125520000	5463700	4662400	5544300	4863600	4765200	5601600	4676700	5558800	4935000	3015900	2937900	2971900	2239100	2465600	1815200	3139100	3123800	3174400	6711500	6230200	5842300	6227100	6702200	6694600	5070200	4941500	6146200	48622000	46386000	46765000	48900000	41034000	47659000	49135000
GL50803_101074|no_ID	GL50803_101074|no_ID;GL50803_115796|no_ID	GL50803_101074|no_ID	organism=Giardia_Assemblage_A_isolate_WB, product=Variant-Specific Surface Protein 88 (VSP-88), location=GLCHR03:76224-78443(+), length=739, sequence_SO=chromosome, SO=protein_coding	2	23	62.5	76.763	739	0	300.3	9//0	2//7	0//0	3920900000	115320000	13216000	12118000	16025000	15248000	12017000	13700000	9343700	10481000	12857000	56477	45460	43490				32941	99073	38712										430950000	444150000	400430000	479640000	426960000	439960000	388470000
GL50803_101168|no_ID	GL50803_101168|no_ID	GL50803_101168|no_ID	organism=Giardia_Assemblage_A_isolate_WB, product=Protein 21.1, location=GLCHR04:463925-467290(+), length=1121, sequence_SO=chromosome, SO=protein_coding	1	3	10.3	125.03	1121	0	10.973	2//7	1//4	0//8	54521000	991300	96368	34074	116220	108150	96589	117060	110800	92334	128580		28195	31038	31894															5047800	5394100	5139500	5379700	4907200	5431400	5580500
GL50803_101278|no_ID	GL50803_101278|no_ID	GL50803_101278|no_ID	organism=Giardia_Assemblage_A_isolate_WB, product=hypothetical protein, location=GLCHR05:3564268-3568260(+), length=1330, sequence_SO=chromosome, SO=protein_coding	1	30	67.4	149.77	1330	0	307.82	9//0	9//0	0//9	6950400000	112100000	8449700	7903800	10349000	7446700	7208000	7678600	7436700	8520000	8597200	4331700	4037700	3841500	4610100	4368100	4558000	4075200	4254500	4435700										530560000	522640000	515680000	498380000	485020000	488140000	505090000
GL50803_101326|no_ID	GL50803_101326|no_ID	GL50803_101326|no_ID	organism=Giardia_Assemblage_A_isolate_WB, product=hypothetical protein, location=GLCHR04:1543814-1544776(+), length=320, sequence_SO=chromosome, SO=protein_coding	1	8	30.3	35.101	320	0	17.15	8//1	6//3	2//7	500850000	41737000	2377100	1762300	2799100	1030100	2294300	1819100	2568700	2915300	3349600	1455200	1211400	499920	1228400	1237500	1781900	1289100	995800	941780	386520	364740	1958400	1524000	199180	1188900	1551900	1604900	1401800	19139000	21164000	26545000	27147000	25445000	28241000	22793000
GL50803_101339|no_ID	GL50803_101339|no_ID	GL50803_101339|no_ID	organism=Giardia_Assemblage_A_isolate_WB, product=FKBP-type peptidyl-prolyl cis-trans isomerase, location=GLCHR03:210513-211160(+), length=215, sequence_SO=chromosome, SO=protein_coding	1	5	38.1	23.859	215	0	13.736	9//0	9//0	0//0	552950000	78992000	7139800	4308200	6643100	6180500	4187300	7852700	5386000	4134700	6274200	3132800	3443300	3140100	2954800	2344800	2424700	3073900	3311400	3059800										38311000	37362000	45957000	34935000	32495000	36157000	39073000
GL50803_101501|no_ID	GL50803_101501|no_ID	GL50803_101501|no_ID	organism=Giardia_Assemblage_A_isolate_WB, product=Seryl-tRNA synthetase, location=GLCHR03:1191832-1193205(-), length=457, sequence_SO=chromosome, SO=protein_coding	1	29	67.2	51.756	457	0	195.03	9//0	9//0	9//0	5454900000	209800000	11973000	12671000	14432000	11221000	10591000	12035000	10154000	10981000	8324500	6428600	6180000	7787600	5924700	5876200	5772000	7413700	8550400	8160500	5623400	5151400	5804400	5000500	4450800	4595300	4534000	5303300	4866300	236750000	229930000	233980000	219540000	231710000	222440000	239750000
GL50803_101534|no_ID	GL50803_101534|no_ID;GL50803_103944|no_ID;GL50803_42698|no_ID;GL50803_137728|no_ID;GL50803_134210|no_ID;GL50803_134209|no_ID;GL50803_98050|no_ID;GL50803_42657|no_ID;GL50803_102542|no_ID;GL50803_114495|no_ID;GL50803_137743|no_ID;GL50803_137742|no_ID	GL50803_101534|no_ID	organism=Giardia_Assemblage_A_isolate_WB, product=Kinase, NEK, location=GLCHR02:1091840-1092697(+), length=285, sequence_SO=chromosome, SO=protein_coding	12	19	77.9	31.413	285	0	90.386	9//0	9//0	0//0	2318300000	122020000	9482600	8245700	10646000	8993800	9125200	9528300	8333300	8711200	9265700	5009400	3606900	4734400	4153900	3733600	3972900	4397400	4853000	5224100										174770000	156020000	164350000	169430000	158580000	166790000	170780000
GL50803_10167|no_ID	GL50803_10167|no_ID	GL50803_10167|no_ID	organism=Giardia_Assemblage_A_isolate_WB, product=Coiled-coil protein, location=GLCHR03:1540416-1543988(+), length=1190, sequence_SO=chromosome, SO=protein_coding	1	83	75.8	133.02	1190	0	323.31	9//0	9//0	9//0	18792000000	264680000	15810000	13977000	16766000	15417000	15607000	15562000	12857000	12745000	12814000	9299500	8845600	8331000	7477800	6699400	7383800	8201800	8740100	8873500	7085000	6866800	7436200	6373500	6432900	5971600	6518700	6168400	6422200	828150000	801570000	858460000	834770000	853720000	851670000	802610000
GL50803_10181|no_ID	GL50803_10181|no_ID	GL50803_10181|no_ID	organism=Giardia_Assemblage_A_isolate_WB, product=hypothetical protein, location=GLCHR01:712430-714706(+), length=758, sequence_SO=chromosome, SO=protein_coding	1	5	11.2	85.259	758	0	18.797	9//0	9//0	0//0	97677000	2382400	90474	157230	191540	222250	207570	193570	79731	71676	105840	82204	64840	101230	112740	71193	72307	191700	191820	174450										6688300	6513700	7155700	7690700	7386700	6404300	7375100
GL50803_101810|no_ID	GL50803_101810|no_ID;GSB_101810-t26_1-p1	GL50803_101810|no_ID;GSB_101810-t26_1-p1	organism=Giardia_Assemblage_A_isolate_WB, product=Phospholipid-transporting ATPase IIB, putative, location=GLCHR01:324324-328622(-), length=1432, sequence_SO=chromosome, SO=protein_coding;transcript=GSB_101810-t26_1 gene=GSB_101810 organism=Giardia_Assembl	2	4	3.5	159.45	1432	0	3.7552	5//1	0//0	2//7	189740000	2749900				23446	28738	28717													345310	331870	340740	228950	303250	302750	277280	256580	282250
GL50803_101832|no_ID	GL50803_101832|no_ID;GSB_150168-t26_1-p1	GL50803_101832|no_ID	organism=Giardia_Assemblage_A_isolate_WB, product=High cysteine protein, location=GLCHR02:272756-274366(+), length=536, sequence_SO=chromosome, SO=protein_coding	2	8	22	57.048	536	0	19.108	9//0	7//2	0//0	359560000	13829000	629260	1404800	1057200	806810	921150	927740	718810	773070	496750	596030	1015300	221930	227510	230040	786400	1368600	1118800	528750										21380000	17473000	18610000	25164000	22156000	27819000	21383000
GL50803_101906|no_ID	GL50803_101906|no_ID	GL50803_101906|no_ID	organism=Giardia_Assemblage_A_isolate_WB, product=SKD1 protein (VPS4a), location=GLCHR05:3100075-3101439(+), length=454, sequence_SO=chromosome, SO=protein_coding	1	17	49.1	49.725	454	0	118.44	9//0	9//0	9//0	1867400000	64392000	3467400	3119700	3285900	3832800	3288500	3686100	3873200	3266900	2731800	3056800	2782400	2684900	2516300	3076600	2600500	1996700	2777500	2621700	924040	1139300	1707100	1181400	1046700	973680	789220	1073700	891670	86751000	89721000	62676000	119860000	92635000	90150000	94933000
GL50803_101918|no_ID	GL50803_101918|no_ID	GL50803_101918|no_ID	organism=Giardia_Assemblage_A_isolate_WB, product=hypothetical protein, location=GLCHR02:208776-209735(-), length=319, sequence_SO=chromosome, SO=protein_coding	1	3	14.7	36.902	319	0	19.049	8//1	6//3	0//0	135290000	9019200	311070	582800	898270	989950	873440	1059700	491420	943230	607950	392660	115220	565190	136620	217150	173520	295060	197300	168690										9473700	8163500	7768700	10493000	8394900	9122800	7691100
GL50803_10196|no_ID	GL50803_10196|no_ID	GL50803_10196|no_ID	organism=Giardia_Assemblage_A_isolate_WB, product=hypothetical protein, location=GLCHR01:725572-726066(+), length=164, sequence_SO=chromosome, SO=protein_coding	1	8	64.6	17.527	164	0	125.96	9//0	9//0	8//1	2246500000	374420000	21078000	22062000	25607000	22792000	23448000	23903000	22676000	23992000	22024000	18173000	12115000	15408000	13708000	13071000	13561000	13518000	14389000	16658000	5077000	5238500	4927200	2303400	3402800	3811000	3674200	3780500	4015900	99954000	156370000	137000000	123500000	124330000	112170000	140700000
GL50803_102023|no_ID	GL50803_102023|no_ID	GL50803_102023|no_ID	organism=Giardia_Assemblage_A_isolate_WB, product=Protein 21.1, location=GLCHR05:4336663-4339176(-), length=837, sequence_SO=chromosome, SO=protein_coding	1	6	24.6	91.915	837	0	11.992	9//0	8//1	1//8	289490000	6293400	431950	345290	360390	399800	442470	284180	518950	568880	408290	293770	257150	297100	194500	154290	227350	265960	304850	395420					142740					18448000	21542000	19690000	18321000	19430000	18400000	20024000
GL50803_102034|no_ID	GL50803_102034|no_ID	GL50803_102034|no_ID	organism=Giardia_Assemblage_A_isolate_WB, product=Kinase, NEK-frag, location=GLCHR05:1540384-1543320(-), length=978, sequence_SO=chromosome, SO=protein_coding	1	7	19.3	108.21	978	0	9.9197	9//0	8//1	0//5	236010000	5900300	505420	527800	457650	402050	381940	501310	564750	539110	476190	164620	126480	140350	246790	216600	174520	132750	151400	190570										17056000	15699000	11963000	8972500	15848000	12726000	16884000
GL50803_102101|no_ID	GL50803_102101|no_ID	GL50803_102101|no_ID	organism=Giardia_Assemblage_A_isolate_WB, product=Kinesin-3, location=GLCHR04:998288-1001368(+), length=1026, sequence_SO=chromosome, SO=protein_coding	1	22	54.4	114.61	1026	0	122.06	9//0	9//0	8//1	2140900000	44602000	3796700	3786700	4120100	2350200	2728400	3812100	2513000	2323000	2360900	1698100	1710600	2639100	1569200	1501400	1644000	1623300	1757600	1828900	82579	124850	109830	90513	85825	52540	94118	106660	91953	131840000	175070000	124410000	116170000	133610000	162020000	150680000
GL50803_102108|no_ID	GL50803_102108|no_ID	GL50803_102108|no_ID	organism=Giardia_Assemblage_A_isolate_WB, product=Clathrin heavy chain, location=GLCHR04:1021986-1027601(+), length=1871, sequence_SO=chromosome, SO=protein_coding	1	63	48.6	206.95	1871	0	323.31	9//0	9//0	9//0	8025700000	95545000	5547000	4864000	6129700	6786900	5877600	6274400	4936800	5259700	4172300	2934500	2767600	2826200	2674800	2548900	2868500	3348200	3436000	3420400	2216500	2102300	2131800	2040600	2067800	2160900	2017100	2128700	2005200	393580000	389650000	397360000	454390000	440490000	413960000	405070000
GL50803_10219|no_ID	GL50803_10219|no_ID;GSB_153366-t26_1-p1	GL50803_10219|no_ID	organism=Giardia_Assemblage_A_isolate_WB, product=Protein 21.1, location=GLCHR01:904580-908872(-), length=1430, sequence_SO=chromosome, SO=protein_coding	2	9	11	159.17	1430	0	21.462	9//0	9//0	3//1	154520000	1956000	192500	85672	109280	171920	89634	157980	204960	132800	117550	44520	78597	60088	26622	61954	64136	50785	27603	46132	47672		62268			53806		69510		8886800	9258300	9910300	10182000	6879700	8124900	9523300
GL50803_10231|no_ID	GL50803_10231|no_ID	GL50803_10231|no_ID	organism=Giardia_Assemblage_A_isolate_WB, product=TCP-1 chaperonin subunit zeta, location=GLCHR03:1883520-1885199(+), length=559, sequence_SO=chromosome, SO=protein_coding	1	12	48.3	60.94	559	0	121.02	9//0	9//0	1//8	1683600000	52613000	4089400	4115600	4696800	4296700	4005700	4312200	4520600	4076400	4035400	1795200	1473900	1500200	1678500	1402800	1536100	1720600	1503400	1592500								136880	123920	113360000	115250000	111000000	119940000	117680000	118000000	143730000
GL50803_10232|no_ID	GL50803_10232|no_ID	GL50803_10232|no_ID	organism=Giardia_Assemblage_A_isolate_WB, product=hypothetical protein, location=GLCHR03:1881450-1883459(+), length=669, sequence_SO=chromosome, SO=protein_coding	1	7	16.1	73.121	669	0	24.24	9//0	9//0	0//0	177120000	4217100	305790	83312	225950	354460	283850	377850	252590	294980	284040	246410	202860	241450	211560	144490	219130	108140	145320	234950										11893000	11287000	11687000	16111000	11257000	13305000	14521000
GL50803_10238|no_ID	GL50803_10238|no_ID;GL50803_15404|no_ID	GL50803_10238|no_ID	organism=Giardia_Assemblage_A_isolate_WB, product=Glycosaminoglycan polysaccharide lyase, location=GLCHR03:1870468-1873542(+), length=1024, sequence_SO=chromosome, SO=protein_coding	2	3	3.4	113.23	1024	0.0013686	2.8769	0//0	4//5	0//0	75944000	1947300										206670	240610	222680	219490	193870	173800	214340	237550	238270
GL50803_102444|no_ID	GL50803_102444|no_ID	GL50803_102444|no_ID	organism=Giardia_Assemblage_A_isolate_WB, product=Protein 21.1, location=GLCHR05:4194654-4195373(-), length=239, sequence_SO=chromosome, SO=protein_coding	1	3	21.8	26.03	239	0	10.925	7//2	3//4	0//0	106340000	11815000	1163400	1076600	1231600	729620	722890	1106600	642790	1172400	822740	705850	445090	590530			276810	436650	179970	511580										6932800	7564600	6348700	8592600	6682200	7721300	8991400
GL50803_10255|no_ID	GL50803_10255|no_ID	GL50803_10255|no_ID	organism=Giardia_Assemblage_A_isolate_WB, product=Translation initiation factor eIF-4A, putative, location=GLCHR01:1336335-1337510(-), length=391, sequence_SO=chromosome, SO=protein_coding	1	33	93.4	43.272	391	0	323.31	9//0	9//0	9//0	22319000000	858410000	48143000	46238000	52911000	45378000	47929000	48864000	41103000	40805000	40409000	29099000	25377000	28027000	23907000	21874000	23140000	28352000	30598000	31828000	25093000	23962000	25031000	23788000	22227000	21048000	21156000	21985000	20141000	1092700000	1113900000	1074100000	1114200000	1112500000	1108600000	1003000000
GL50803_102710|no_ID	GL50803_102710|no_ID;GSB_150226-t26_1-p1	GL50803_102710|no_ID	organism=Giardia_Assemblage_A_isolate_WB, product=Ubiquitin carboxyl-terminal hydrolase 14, location=GLCHR03:1280828-1283269(+), length=813, sequence_SO=chromosome, SO=protein_coding	2	5	13.3	91.75	813	0.0013717	2.9211	7//2	2//7	0//0	156900000	4358300	425650	362470	594880	569460	349020	441320	427480	141060	274300	51163	54237	97991	77226	99956	75686	98384	101750	116310										14943000	15786000	16905000	10799000	15622000	15295000	18827000
GL50803_102813|no_ID	GL50803_102813|no_ID;GSB_152969-t26_1-p1	GL50803_102813|no_ID	organism=Giardia_Assemblage_A_isolate_WB, product=Protein 21.1, location=GLCHR04:312948-313979(-), length=343, sequence_SO=chromosome, SO=protein_coding	2	16	59.5	36.989	343	0	147.66	9//0	9//0	0//0	2780000000	132380000	11675000	10883000	13279000	11063000	11229000	11310000	10065000	10252000	9946400	3852000	3681100	3812900	3561200	3242000	3300900	3470600	3890200	3867500										229860000	211080000	218640000	207720000	212000000	205180000	214990000
GL50803_10299|no_ID	GL50803_10299|no_ID;GSB_10299-t26_1-p1	GL50803_10299|no_ID	organism=Giardia_Assemblage_A_isolate_WB, product=hypothetical protein, location=GLCHR04:673569-674222(-), length=217, sequence_SO=chromosome, SO=protein_coding	2	8	59.4	24.566	217	0	38.489	8//1	2//7	4//4	559860000	37324000	2828700	2753000	3686000	1854200	2765500	2724500	2906500	2975500	3267600	401960	380580	615380	506820	472480	353070	354810	481000	473020	1190200		1404200	226910	1078300	718420	675110	1181800	1048600	29397000	25738000	28151000	22229000	27775000	23400000	24364000
GL50803_103059|no_ID	GL50803_103059|no_ID	GL50803_103059|no_ID	organism=Giardia_Assemblage_A_isolate_WB, product=Dynein heavy chain, location=GLCHR02:16123-23343(-), length=2406, sequence_SO=chromosome, SO=protein_coding	1	12	21.5	274.11	2406	0	41.659	8//1	9//0	0//9	669970000	5536900	262330	326110	305990	345140	400250	455490	396520	344260	321190	277330	277610	265500	119280	327670	312990	299820	302040	197420										46408000	33648000	48671000	43809000	43225000	54543000	41745000
GL50803_10311|no_ID	GL50803_10311|no_ID	GL50803_10311|no_ID	organism=Giardia_Assemblage_A_isolate_WB, product=Ornithine carbamoyltransferase, location=GLCHR03:1022938-1023921(+), length=327, sequence_SO=chromosome, SO=protein_coding	1	19	93.6	36.437	327	0	323.31	9//0	9//0	6//3	105600000000	5866600000	394460000	406320000	478690000	362680000	355760000	383140000	352770000	358960000	369330000	247650000	218220000	242300000	226020000	205590000	212400000	231890000	239450000	264490000	53826000		859190	54520000	54179000	37034000	37410000	42724000	35932000	5481700000	7720200000	7359500000	4774000000	6074200000	6418800000	7132300000
GL50803_10324|no_ID	GL50803_10324|no_ID	GL50803_10324|no_ID	organism=Giardia_Assemblage_A_isolate_WB, product=Ribulose-phosphate 3-epimerase, location=GLCHR03:1014913-1015638(-), length=241, sequence_SO=chromosome, SO=protein_coding	1	3	20.7	25.702	241	0	15.417	9//0	9//0	0//3	147390000	18424000	1564900	704470	1738600	1417000	764610	634960	1378500	1334500	1234700	878740	863610	852930	628730	661300	646440	1096200	969560	1054400										10295000	10896000	10306000	9835600	11718000	9562900	10948000
GL50803_103285|no_ID	GL50803_103285|no_ID	GL50803_103285|no_ID	organism=Giardia_Assemblage_A_isolate_WB, product=Protein BAP28, location=GLCHR01:1203513-1210658(+), length=2381, sequence_SO=chromosome, SO=protein_coding	1	3	2.4	262.51	2381	0	11.205	9//0	4//4	0//0	76106000	698220	48085	85577	76325	60612	62537	68060	65428	31906	48843	13567	17373	11015	29141	21491	23021	21031		14206										5858200	6536400	5172500	4927100	4368200	4897700	5856600
GL50803_10330|no_ID	GL50803_10330|no_ID	GL50803_10330|no_ID	organism=Giardia_Assemblage_A_isolate_WB, product=Tenascin precursor, location=GLCHR03:1012375-1013148(-), length=257, sequence_SO=chromosome, SO=protein_coding	1	10	47.5	28.09	257	0	175.36	9//0	9//0	0//0	5024500000	502450000	45169000	42054000	48090000	30659000	39586000	41328000	35146000	35590000	29471000	19845000	17683000	17783000	14848000	14646000	14271000	18251000	19478000	18547000										434650000	408700000	399180000	329500000	376570000	388060000	378450000
GL50803_103373|no_ID	GL50803_103373|no_ID	GL50803_103373|no_ID	organism=Giardia_Assemblage_A_isolate_WB, product=Alpha-7.1 giardin, location=GLCHR05:1480844-1482010(-), length=388, sequence_SO=chromosome, SO=protein_coding	1	18	62.9	42.91	388	0	323.31	9//0	9//0	9//0	22905000000	916190000	62758000	64057000	72504000	53818000	58031000	61959000	54878000	51984000	54004000	37170000	33901000	34784000	29501000	29794000	31327000	35718000	38209000	38234000	8255800	7662500	8513800	8019900	7122800	7472700	9188700	9063200	8263500	1540400000	1573800000	1560700000	1259500000	1429900000	1502200000	1509500000
GL50803_10341|no_ID	GL50803_10341|no_ID	GL50803_10341|no_ID	organism=Giardia_Assemblage_A_isolate_WB, product=hypothetical protein, location=GLCHR03:1000286-1001302(+), length=338, sequence_SO=chromosome, SO=protein_coding	1	4	19.8	38.363	338	0	15.554	9//0	9//0	4//2	395860000	21992000	1348100	1349300	1309100	1297200	1098400	1353300	1230800	1255700	855860	845970	697340	783270	641780	595350	740480	773750	833950	789920		549240		368520	348190	1099500	1362200		465240	23292000	23062000	20319000	22767000	19001000	23576000	22841000
GL50803_103437|no_ID	GL50803_103437|no_ID;GL50803_112682|no_ID	GL50803_103437|no_ID;GL50803_112682|no_ID	organism=Giardia_Assemblage_A_isolate_WB, product=Alpha-9 giardin, location=GLCHR03:63654-64559(+), length=301, sequence_SO=chromosome, SO=protein_coding;organism=Giardia_Assemblage_A_isolate_WB, product=hypothetical protein, location=AACB02000077:7813-857	2	5	23.3	33.786	301	0	25.505	9//0	9//0	8//1	432450000	39314000	2209300	2261300	2780400	2078200	2184100	2476200	2645700	1701100	1831500	1327000	1182500	1499000	964570	1256200	1191700	1403300	1294100	1447300	1021400	919280	1151500	716540	809160	972760	1153600	580490	255660	19846000	20647000	22019000	19796000	16290000	19099000	26205000
GL50803_103454|no_ID	GL50803_103454|no_ID	GL50803_103454|no_ID	organism=Giardia_Assemblage_A_isolate_WB, product=High cysteine membrane protein Group 1, location=GLCHR04:125168-127378(+), length=736, sequence_SO=chromosome, SO=protein_coding	1	14	27.3	79.408	736	0	68.268	9//0	9//0	0//0	916240000	25451000	925140	1002600	1086500	1143400	963150	972410	796810	1152500	916400	2297100	1899700	2220500	1812500	1615400	1531400	1657300	1729900	1728300										46996000	60360000	46184000	45627000	45381000	45312000	42323000
GL50803_10358|no_ID	GL50803_10358|no_ID	GL50803_10358|no_ID	organism=Giardia_Assemblage_A_isolate_WB, product=A-type flavoprotein lateral transfer candidate, location=GLCHR04:1730357-1731601(-), length=414, sequence_SO=chromosome, SO=protein_coding	1	34	87.2	46.622	414	0	323.31	9//0	9//0	9//0	12721000000	553070000	37014000	34475000	42452000	35730000	35469000	37095000	31508000	32541000	30986000	13464000	10750000	11231000	10737000	10014000	10898000	11331000	12501000	12924000	15176000	16429000	16195000	16157000	14961000	13976000	13686000	13582000	11785000	688970000	699850000	732850000	670920000	678130000	683080000	655020000
GL50803_10367|no_ID	GL50803_10367|no_ID	GL50803_10367|no_ID	organism=Giardia_Assemblage_A_isolate_WB, product=Ribosomal protein S24, location=GLCHR04:1129929-1130327(+), length=132, sequence_SO=chromosome, SO=protein_coding	1	9	65.2	14.843	132	0	92.363	9//0	9//0	9//0	10328000000	1475500000	62934000	60903000	71211000	67375000	67401000	69751000	70049000	72020000	68096000	59730000	56299000	57411000	50349000	50312000	44852000	50840000	53232000	49086000	45204000	47453000	48094000	40560000	41719000	38721000	47427000	41918000	42502000	372080000	369400000	355950000	363920000	381040000	393740000	447740000
GL50803_10370|no_ID	GL50803_10370|no_ID	GL50803_10370|no_ID	organism=Giardia_Assemblage_A_isolate_WB, product=ATP/GTP binding protein, putative, location=GLCHR04:1125269-1126630(+), length=453, sequence_SO=chromosome, SO=protein_coding	1	15	49.7	52.669	453	0	190.64	9//0	9//0	9//0	2504500000	108890000	6304600	6393000	6221500	5951300	6864000	6194200	5960400	6521300	4636600	4574200	3956900	3722800	3209700	3367100	3753400	4292300	3596600	4673400	1936600	2505700	2921500	1930200	2353300	1893300	1994100	1309200	1854000	120460000	146360000	156440000	150260000	147530000	152050000	145870000
GL50803_103709|no_ID	GL50803_103709|no_ID	GL50803_103709|no_ID	organism=Giardia_Assemblage_A_isolate_WB, product=hypothetical protein, location=GLCHR03:1585416-1587962(-), length=848, sequence_SO=chromosome, SO=protein_coding	1	28	44.2	94.746	848	0	130.55	9//0	9//0	0//0	2174400000	49417000	3738400	3700000	3941700	3775000	3357300	3668100	3262500	3626900	3548600	1837000	1830900	1772000	1905700	1467700	1733500	1817300	2135100	2299300										149700000	158130000	154390000	148890000	138970000	149250000	155320000
GL50803_103713|no_ID	GL50803_103713|no_ID	GL50803_103713|no_ID	organism=Giardia_Assemblage_A_isolate_WB, product=PDI4 - Protein disulfide isomerase, location=GLCHR03:1433304-1434368(-), length=354, sequence_SO=chromosome, SO=protein_coding	1	30	71.8	40.342	354	0	302.76	9//0	9//0	1//8	8813200000	440660000	33730000	32517000	36278000	33783000	34573000	34678000	27319000	28702000	26352000	18364000	17507000	18070000	15449000	13669000	15400000	18571000	18153000	16630000				913700						674110000	679030000	655060000	715410000	710280000	706530000	513340000
GL50803_103807|no_ID	GL50803_103807|no_ID;GSB_151934-t26_1-p1	GL50803_103807|no_ID	organism=Giardia_Assemblage_A_isolate_WB, product=Protein 21.1, location=GLCHR05:1980697-1983537(+), length=946, sequence_SO=chromosome, SO=protein_coding	2	11	16.8	103.39	946	0	20.347	9//0	9//0	0//0	495830000	11531000	952540	874160	1100000	1248300	1105300	682160	543110	403320	511440	541030	494430	518160	391280	395390	419130	398030	566150	386970										34575000	31569000	26121000	30491000	35171000	28591000	26112000
GL50803_103810|no_ID	GL50803_103810|no_ID	GL50803_103810|no_ID	organism=Giardia_Assemblage_A_isolate_WB, product=Protein 21.1, location=GLCHR05:1966122-1971743(-), length=1873, sequence_SO=chromosome, SO=protein_coding	1	2	1.8	206.46	1873	0.002669	2.402	2//4	1//0	0//0	61104000	694370				39774	72791	111160	94265	118960	89616						167800																5129700	6926900	10763000	8178800
GL50803_103855|no_ID	GL50803_103855|no_ID	GL50803_103855|no_ID	organism=Giardia_Assemblage_A_isolate_WB, product=Vacuolar protein sorting 29 (VPS29), location=GLCHR02:1060899-1062257(+), length=452, sequence_SO=chromosome, SO=protein_coding	1	6	41.8	48.282	452	0	54.697	9//0	9//0	0//9	759490000	50633000	1202100	1187500	1853600	2968900	3367200	4055500	4166700	4292900	4714100	3062800	2452500	2356000	2548500	2312300	2398200	2574500	2814800	2304900										56096000	56770000	51472000	42555000	48565000	50749000	60951000
GL50803_103878|no_ID	GL50803_103878|no_ID	GL50803_103878|no_ID	organism=Giardia_Assemblage_A_isolate_WB, product=hypothetical protein, location=GLCHR01:512862-521099(+), length=2745, sequence_SO=chromosome, SO=protein_coding	1	3	1.7	305.54	2745	0.0073181	1.7828	2//3	0//0	1//8	79054000	712200	4040			12010	3480.1	9056.6	9271.6												72133	71829	77277	78787	54256	61008	83324	83076	92646
GL50803_103891|no_ID	GL50803_103891|no_ID	GL50803_103891|no_ID	organism=Giardia_Assemblage_A_isolate_WB, product=Chaperonin 60, location=GLCHR02:250880-252523(-), length=547, sequence_SO=chromosome, SO=protein_coding	1	3	12.6	57.105	547	0	12.165	4//5	2//0	0//0	34553000	1382100	130250	243230	150500	100950	134500	213020	128410	92466	124690						64088													3506000	3223400	3613600	3120500	3595400	2608300	3644900
GL50803_103992|no_ID	GL50803_103992|no_ID	GL50803_103992|no_ID	organism=Giardia_Assemblage_A_isolate_WB, product=Variant-Specific Surface Protein 20.1 (VSP-20.1), location=GLCHR04:1169770-1171653(+), length=627, sequence_SO=chromosome, SO=protein_coding	1	9	25.2	64.641	627	0	82.587	9//0	1//8	0//0	608220000	21722000	1830600	1118600	1648900	1710200	1802000	1750600	1623000	1716900	1500800	817190	676060	682750	608980	571560	1242500	794670	849420	777610										46141000	46886000	44231000	46816000	47635000	45854000	46558000
GL50803_104031|no_ID	GL50803_104031|no_ID	GL50803_104031|no_ID	organism=Giardia_Assemblage_A_isolate_WB, product=Glycogen synthase, putative, location=GLCHR05:1560052-1562313(-), length=753, sequence_SO=chromosome, SO=protein_coding	1	4	19.9	85.061	753	0	13.753	8//1	2//7	2//7	90770000	2327400	202510	165990	176590	55177	86414	142920	62043	127100	70780	33058	29946	30186		40762	45448	43995		38030				233540	248000	245610	249340			4635900	4801300	4552600	2879700	4360300	3096800	3917700
GL50803_104150|no_ID	GL50803_104150|no_ID	GL50803_104150|no_ID	organism=Giardia_Assemblage_A_isolate_WB, product=Kinase, PLK, location=GLCHR03:1712385-1714421(-), length=678, sequence_SO=chromosome, SO=protein_coding	1	20	39.8	77.189	678	0	89.558	9//0	9//0	9//0	3532300000	110380000	4568700	5165600	5833800	5637600	5193500	6199500	4926300	4552000	5378600	2522200	2405500	3481200	2266700	2449600	1771600	2549200	2804900	3164800	4814500	5006200	4920600	4270800	4603100	3993300	3598400	4193600	4112800	151680000	154790000	147570000	143860000	153000000	135280000	139130000
GL50803_104173|no_ID	GL50803_104173|no_ID	GL50803_104173|no_ID	organism=Giardia_Assemblage_A_isolate_WB, product=Isoleucyl-tRNA synthetase, location=GLCHR04:2465185-2468682(+), length=1165, sequence_SO=chromosome, SO=protein_coding	1	26	32.2	133.6	1165	0	125.74	9//0	9//0	9//0	2272500000	39868000	2540900	2345100	2913600	2549600	2610400	2647300	2407900	2395400	2506400	1093300	1066300	945770	1160800	1055200	1255600	1588200	1396200	1349700	872660	688050	968560	672330	527860	608470	620850	723190	358190	105410000	124860000	119850000	163160000	119900000	116530000	123620000
GL50803_10422|no_ID	GL50803_10422|no_ID	GL50803_10422|no_ID	organism=Giardia_Assemblage_A_isolate_WB, product=hypothetical protein, location=GLCHR04:1365869-1366522(+), length=217, sequence_SO=chromosome, SO=protein_coding	1	6	31.8	24.26	217	0	14.421	8//1	4//3	7//2	197210000	14087000	500780	540240	482300	337750	248880	276520	322900	204910	610000		96070	102680		192580	73152	121870	79559	90237	1155300	1225700	1313700	1114400	1070000	805890	1265900	909980	945540	4024100	5484500	3226200	3443000	3454400	4923000	4882500
GL50803_10423|no_ID	GL50803_10423|no_ID	GL50803_10423|no_ID	organism=Giardia_Assemblage_A_isolate_WB, product=hypothetical protein, location=GLCHR04:1365307-1365777(-), length=156, sequence_SO=chromosome, SO=protein_coding	1	5	32.1	17.854	156	0	38.254	9//0	9//0	0//0	749620000	107090000	7082300	6694400	9562600	8658100	9093700	9679300	6753400	8699400	5872000	3780900	3759900	4219900	3493700	3309800	3691700	4552900	3885500	4299400										57012000	54009000	46460000	56076000	47812000	49386000	54391000
GL50803_104250|no_ID	GL50803_104250|no_ID	GL50803_104250|no_ID	organism=Giardia_Assemblage_A_isolate_WB, product=hypothetical protein, location=GLCHR04:684965-685336(+), length=123, sequence_SO=chromosome, SO=protein_coding	1	5	76.4	13.842	123	0	78.973	9//0	9//0	9//0	4669900000	583740000	39549000	37415000	41011000	33347000	32801000	35087000	34073000	34984000	32793000	16931000	14764000	15658000	15218000	13411000	16385000	17000000	17894000	17679000	13595000	13147000	12582000	13086000	14269000	12885000	11217000	13841000	13115000	269480000	273920000	251630000	219940000	211540000	234820000	251500000
GL50803_10428|no_ID	GL50803_10428|no_ID	GL50803_10428|no_ID	organism=Giardia_Assemblage_A_isolate_WB, product=Ribosomal protein L10, location=GLCHR04:1363733-1364365(-), length=210, sequence_SO=chromosome, SO=protein_coding	1	3	54.3	24.233	210	0	6.2001	9//0	9//0	0//9	1321200000	120110000	9101900	7142600	10000000	9635300	9059500	10155000	5047100	4636900	7005100	5835400	5122600	5505100	6062200	4870400	4512000	5067600	5758200	5589500										91268000	76726000	89555000	99776000	96606000	101120000	82965000
GL50803_10429|no_ID	GL50803_10429|no_ID	GL50803_10429|no_ID	organism=Giardia_Assemblage_A_isolate_WB, product=Wos2 protein, location=GLCHR04:1363139-1363696(+), length=185, sequence_SO=chromosome, SO=protein_coding	1	18	80.5	20.852	185	0	297.58	9//0	9//0	9//0	21054000000	1914000000	102750000	100850000	120460000	94919000	95184000	98039000	94609000	97819000	93527000	58533000	52187000	51325000	42999000	42022000	43208000	50117000	51234000	53578000	65584000	69970000	69739000	63304000	66677000	60552000	58261000	58197000	58347000	918340000	962500000	984890000	974280000	970020000	991330000	939650000
GL50803_10450|no_ID	GL50803_10450|no_ID	GL50803_10450|no_ID	organism=Giardia_Assemblage_A_isolate_WB, product=FKBP-type peptidyl-prolyl cis-trans isomerase, location=GLCHR01:1233580-1233909(-), length=109, sequence_SO=chromosome, SO=protein_coding	1	9	72.5	11.856	109	0	72.512	9//0	9//0	9//0	5433300000	679160000	23169000	22131000	24997000	20417000	21001000	22723000	20682000	20297000	20177000	11617000	10559000	11200000	8760100	8657100	9241300	12148000	12021000	13175000	43983000	48645000	50594000	45230000	35652000	39931000	36430000	41927000	43794000	198730000	186250000	195330000	182510000	179310000	189740000	189960000
GL50803_10516|no_ID	GL50803_10516|no_ID	GL50803_10516|no_ID	organism=Giardia_Assemblage_A_isolate_WB, product=Leucine carboxyl methyltransferase, location=GLCHR04:2165336-2166430(+), length=364, sequence_SO=chromosome, SO=protein_coding	1	3	10.2	41.452	364	0	4.651	7//0	5//1	2//4	69063000	4604200	370560	418660	323940		369700		339780	322660	230880	173820	185990	307700	237950	422590	155830				118300	95093			150280	78247	140910		161300	5934800	6891700	4607600		6030100		5966300
GL50803_10521|no_ID	GL50803_10521|no_ID	GL50803_10521|no_ID	organism=Giardia_Assemblage_A_isolate_WB, product=Arginyl-tRNA synthetase, location=GLCHR05:4285851-4287716(-), length=621, sequence_SO=chromosome, SO=protein_coding	1	45	82.3	70.294	621	0	323.31	9//0	9//0	9//0	10500000000	308830000	22747000	22338000	25636000	22362000	22647000	23814000	20569000	20532000	19495000	11257000	10359000	10571000	10101000	10121000	10598000	10969000	12926000	11161000	1447100	1716600	1216900	880700	1375000	747400	1624100	821310	800490	754300000	768970000	776610000	772260000	782140000	779670000	743790000
GL50803_10522|no_ID	GL50803_10522|no_ID	GL50803_10522|no_ID	organism=Giardia_Assemblage_A_isolate_WB, product=hypothetical protein, location=GLCHR05:4284955-4285809(+), length=284, sequence_SO=chromosome, SO=protein_coding	1	2	15.1	29.761	284	0	7.5714	0//0	5//4	0//9	44397000	3699700										574170	459780	363080	558870	387110	305960	328690	216580	505470
GL50803_10524|no_ID	GL50803_10524|no_ID	GL50803_10524|no_ID	organism=Giardia_Assemblage_A_isolate_WB, product=hypothetical protein, location=GLCHR05:4283165-4283917(-), length=250, sequence_SO=chromosome, SO=protein_coding	1	18	88.4	27.283	250	0	160.97	9//0	9//0	9//0	5532000000	345750000	14862000	12590000	17599000	19569000	20710000	20748000	21530000	22842000	20917000	11416000	10360000	12017000	10572000	10344000	10660000	11197000	11798000	11715000	8588100	8942600	9034000	8078600	8315200	7172300	7881600	7904200	8387200	192860000	166520000	188180000	247710000	244410000	261700000	332720000
GL50803_10527|no_ID	GL50803_10527|no_ID	GL50803_10527|no_ID	organism=Giardia_Assemblage_A_isolate_WB, product=hypothetical protein, location=GLCHR05:4281067-4282014(-), length=315, sequence_SO=chromosome, SO=protein_coding	1	6	29.5	35.408	315	0	14.484	8//1	7//2	2//7	324960000	23212000	857660	989080	1088200	802470	1381300	1322800	1430800	1037300	1285700	851070	811270	932560	862110	800170	771870	644200	747190	717410	653980	673170	819410	500930	586850	634460	772030	630210	607550	18398000	13535000	19377000	10786000	16559000	15989000	19740000
GL50803_10538|no_ID	GL50803_10538|no_ID	GL50803_10538|no_ID	organism=Giardia_Assemblage_A_isolate_WB, product=Dynein heavy chain, location=GLCHR05:4264273-4266582(+), length=769, sequence_SO=chromosome, SO=protein_coding	1	19	39.8	88.342	769	0	73.725	9//0	9//0	9//0	1015700000	26043000	919120	938050	958850	998560	1155200	926820	739650	853640	699060	542350	405240	448320	560380	567350	560260	765310	582680	722990	1465400	1504400	1205800	1546100	1310700	1088700	1619500	1515400	1443100	37892000	34382000	37887000	43398000	41008000	37967000	43895000
GL50803_10568|no_ID	GL50803_10568|no_ID;GSB_10568-t26_1-p1	GL50803_10568|no_ID;GSB_10568-t26_1-p1	organism=Giardia_Assemblage_A_isolate_WB, product=hypothetical protein, location=GLCHR01:757944-759002(+), length=352, sequence_SO=chromosome, SO=protein_coding;transcript=GSB_10568-t26_1 gene=GSB_10568 organism=Giardia_Assemblage_B_isolate_GS_B gene_produ	2	3	12.5	40.087	352	0	12.843	2//7	3//5	6//3	102200000	5109800	118770	302550	109010	252250	84991	95172	59390	68317	264040	373940	165880	159330	184320	168580		441280	144140	162020	199290	227190	191830	163870	259350	198260	257630	188690	269670	6336000	4288200	5720400	4789700	5409000	5674000	4691400
GL50803_10570|no_ID	GL50803_10570|no_ID	GL50803_10570|no_ID	organism=Giardia_Assemblage_A_isolate_WB, product=FKBP-type peptidyl-prolyl cis-trans isomerase, location=GLCHR01:755256-756320(-), length=354, sequence_SO=chromosome, SO=protein_coding	1	10	55.1	38.873	354	0	109.17	9//0	9//0	0//9	2320600000	122140000	8041300	8133200	8239700	7809900	8165300	8948600	7941500	8276600	7140100	6170500	6037300	5658900	4485900	4681100	5308900	5958300	5857500	5283300										165570000	168340000	154430000	169360000	159870000	171600000	160450000
GL50803_10577|no_ID	GL50803_10577|no_ID	GL50803_10577|no_ID	organism=Giardia_Assemblage_A_isolate_WB, product=Nucleolar protein NOP5, location=GLCHR01:745277-746773(-), length=498, sequence_SO=chromosome, SO=protein_coding	1	17	46.4	55.387	498	0	66.979	9//0	9//0	9//0	1569200000	58118000	3268600	2462800	3740100	3340400	3228200	2675900	2815500	2660100	2380700	2745400	2435200	2658800	2455300	2348500	1972700	2252200	2493000	2450300	1218500	1115600	1173500	1152600	873170	1009800	935270	1092900	1163600	59812000	58025000	71617000	63729000	67611000	68893000	83138000
GL50803_10608|no_ID	GL50803_10608|no_ID	GL50803_10608|no_ID	organism=Giardia_Assemblage_A_isolate_WB, product=hypothetical protein, location=AACB02000029_frag:6979-9768(-), length=929, sequence_SO=contig, SO=protein_coding	1	8	14.3	102.99	929	0	29.027	9//0	8//1	0//0	493690000	12992000	1021700	986700	910970	1089800	1085300	1149300	1160600	1089600	1150800	394430	384180	317320	126620	381420	469100	488540	391390	394170										34697000	37499000	31119000	39185000	37108000	39913000	44953000
GL50803_10609|no_ID	GL50803_10609|no_ID	GL50803_10609|no_ID	organism=Giardia_Assemblage_A_isolate_WB, product=Kinase, STE STE20, location=AACB02000029_frag:9960-11231(+), length=423, sequence_SO=contig, SO=protein_coding	1	9	30.3	46.981	423	0	38.946	9//0	7//2	6//3	510410000	30024000	2497000	2962400	2752300	2328100	2836000	2529900	2415300	2744600	998570	408620	554170	421640	458810	630240	466760	376890	444620	426190	498380	565010	529970	271660	449690	417840	422880	189260	427220	32550000	38516000	33072000	41939000	36825000	30557000	38121000
GL50803_10623|no_ID	GL50803_10623|no_ID	GL50803_10623|no_ID	organism=Giardia_Assemblage_A_isolate_WB, product=Phosphoenolpyruvate carboxykinase, location=GLCHR03:850721-852685(-), length=654, sequence_SO=chromosome, SO=protein_coding	1	28	59.6	73.844	654	0	264.68	9//0	9//0	9//0	5967000000	229500000	16845000	17616000	18699000	15421000	15258000	16420000	13140000	14436000	13624000	7775400	6782800	7198500	6197700	6188300	5655300	7017900	7903400	8244900	3078200	3084000	2977400	2708900	2550500	2344000	2979300	2739400	2615500	389420000	369270000	364200000	411660000	345810000	305380000	271690000
GL50803_10661|no_ID	GL50803_10661|no_ID	GL50803_10661|no_ID	organism=Giardia_Assemblage_A_isolate_WB, product=Ubiquitin-conjugating enzyme E1, location=GLCHR05:2463417-2466695(-), length=1092, sequence_SO=chromosome, SO=protein_coding	1	24	41.1	121.42	1092	0	75.518	9//0	9//0	0//9	1069400000	20177000	1450300	1063500	808680	1237700	1141200	1239800	1209200	1376900	883200	1310700	981480	1144000	1093300	1039400	1033000	990650	1112600	1061600										77192000	75509000	64185000	81202000	70084000	70894000	79518000
GL50803_10698|no_ID	GL50803_10698|no_ID	GL50803_10698|no_ID	organism=Giardia_Assemblage_A_isolate_WB, product=Phosphorylase B kinase gamma catalytic chain, location=GLCHR04:1789017-1791329(-), length=770, sequence_SO=chromosome, SO=protein_coding	1	9	32.3	85.288	770	0	50.713	9//0	9//0	0//9	606010000	17314000	1417700	1393200	1347500	1376900	1208700	1295300	1225700	1139600	1225100	656280	565140	589380	718280	530500	687660	626370	612880	698310										45656000	45769000	43979000	43540000	40547000	43497000	45242000
GL50803_10708|no_ID	GL50803_10708|no_ID	GL50803_10708|no_ID	organism=Giardia_Assemblage_A_isolate_WB, product=hypothetical protein, location=GLCHR04:1805318-1807360(-), length=680, sequence_SO=chromosome, SO=protein_coding	1	13	36	74.593	680	0	58.519	9//0	9//0	0//0	594200000	19168000	1152200	1311400	1364000	1049000	1245500	1122600	1459500	1278000	1253500	660500	634580	547410	745650	751540	1575100	744160	1522800	750340										47930000	45041000	43851000	37899000	42419000	42572000	51690000
GL50803_10711|no_ID	GL50803_10711|no_ID;GSB_10711-t26_1-p1	GL50803_10711|no_ID;GSB_10711-t26_1-p1	organism=Giardia_Assemblage_A_isolate_WB, product=Serine/Threonine protein phosphatase, location=GLCHR04:1811054-1812010(-), length=318, sequence_SO=chromosome, SO=protein_coding;transcript=GSB_10711-t26_1 gene=GSB_10711 organism=Giardia_Assemblage_B_isola	2	2	8.5	36.47	318	0.0052632	2.0842	5//4	0//0	1//0	29514000	1967600	112290	72824	388360	105940	397220	350470	360180	78749	101560																					5445700		5388700	5134600	5970900
GL50803_10778|no_ID	GL50803_10778|no_ID	GL50803_10778|no_ID	organism=Giardia_Assemblage_A_isolate_WB, product=hypothetical protein, location=GLCHR04:1240210-1243287(+), length=1025, sequence_SO=chromosome, SO=protein_coding	1	13	27.9	111.96	1025	0	41.799	9//0	9//0	0//9	724780000	20133000	1877500	1827600	1726600	2022500	1892300	1786300	1691100	1693900	1440200	516490	373440	503000	424150	602700	541290	188250	546560	478890										47983000	47868000	48947000	53110000	52062000	49344000	49161000
GL50803_10780|no_ID	GL50803_10780|no_ID;GSB_10780-t26_1-p1	GL50803_10780|no_ID;GSB_10780-t26_1-p1	organism=Giardia_Assemblage_A_isolate_WB, product=Ribosomal protein S27, location=GLCHR04:1245273-1245647(+), length=124, sequence_SO=chromosome, SO=protein_coding;transcript=GSB_10780-t26_1 gene=GSB_10780 organism=Giardia_Assemblage_B_isolate_GS_B gene_pr	2	3	18.5	14.096	124	0	34.43	9//0	9//0	9//0	3668200000	733630000	16164000	14330000	18453000	24800000	24647000	26885000	29124000	28207000	28785000	26574000	23766000	24568000	20611000	20771000	19878000	24649000	25058000	25136000	40039000	37675000	40439000	29939000	29415000	29843000	33957000	34589000	35330000	72108000	73578000	80698000	124700000	121290000	132400000	157610000
GL50803_10808|no_ID	GL50803_10808|no_ID	GL50803_10808|no_ID	organism=Giardia_Assemblage_A_isolate_WB, product=hypothetical protein, location=GLCHR02:475488-476174(+), length=228, sequence_SO=chromosome, SO=protein_coding	1	14	81.1	25.237	228	0	195.69	9//0	9//0	9//0	4022500000	365680000	20769000	20953000	23462000	19700000	19393000	20090000	17419000	19083000	18959000	10861000	9535300	12626000	10531000	7840300	8016500	11556000	10087000	8374400	11236000	11073000	15051000	9468900	10173000	9313600	9081700	10483000	10544000	190530000	193710000	185420000	169470000	169550000	190810000	181100000
GL50803_10822|no_ID	GL50803_10822|no_ID	GL50803_10822|no_ID	organism=Giardia_Assemblage_A_isolate_WB, product=WD-40 repeat protein family, location=GLCHR01:1298886-1299914(-), length=342, sequence_SO=chromosome, SO=protein_coding	1	23	72.8	38.531	342	0	177.58	9//0	9//0	9//0	6898700000	299940000	14243000	12793000	17972000	14636000	14714000	15907000	13143000	12558000	11784000	8191000	6592200	7468000	6231200	6012600	5509400	5744300	6574100	7753900	12696000	13516000	14548000	13662000	12969000	11282000	9857000	11629000	11959000	315030000	293340000	331420000	283540000	308100000	311080000	288310000
GL50803_10829|no_ID	GL50803_10829|no_ID	GL50803_10829|no_ID	organism=Giardia_Assemblage_A_isolate_WB, product=Glucosamine-6-phosphate deaminase, location=GLCHR01:1310765-1311556(+), length=263, sequence_SO=chromosome, SO=protein_coding	1	3	52.9	28.767	263	0	11.407	8//1	5//4	0//9	276730000	19766000	1963900	1952100	1988200	1374900	1492800	1827100	1157800	1607800	1936900	475580	460690	564130	420370	511760	424270	440770	603300	564000										17095000	19474000	21181000	12359000	21133000	16880000	15929000
GL50803_10836|no_ID	GL50803_10836|no_ID;GSB_10836-t26_1-p1	GL50803_10836|no_ID;GSB_10836-t26_1-p1	organism=Giardia_Assemblage_A_isolate_WB, product=hypothetical protein, location=GLCHR01:1326941-1327516(+), length=191, sequence_SO=chromosome, SO=protein_coding;transcript=GSB_10836-t26_1 gene=GSB_10836 organism=Giardia_Assemblage_B_isolate_GS_B gene_pro	2	2	9.9	21.255	191	0.00046642	3.3751	4//5	1//2	1//0	67806000	7534100	838980	745230	1191200	477060	423640	716750	835680	724580	751140				315890		257250	256620												6620100	4867600	8424100	6213200		5791900	6663800
GL50803_10840|no_ID	GL50803_10840|no_ID	GL50803_10840|no_ID	organism=Giardia_Assemblage_A_isolate_WB, product=DNA-directed RNA polymerases I and III 16 kDa polypeptide, location=GLCHR01:1160430-1160735(+), length=101, sequence_SO=chromosome, SO=protein_coding	1	2	49.5	10.954	101	0	13.003	5//4	1//8	0//0	85324000	21331000	2216400	1263200	1428900	1246200	1075400	1045300	2743300	2072400	2049500	654540	677500	666170	709160	674750	622120	831520	778210	576500										4670900	6009300	5918500	5933500	4910200	5203600	8704000
GL50803_10843|no_ID	GL50803_10843|no_ID	GL50803_10843|no_ID	organism=Giardia_Assemblage_A_isolate_WB, product=Thymus-specific serine protease precursor, location=GLCHR01:1161941-1163509(-), length=522, sequence_SO=chromosome, SO=protein_coding	1	9	21.8	58.447	522	0	35.477	9//0	9//0	0//0	439650000	16909000	1635200	1507000	1242200	847920	1117400	1211500	1082300	1165800	929670	944840	591320	733350	486030	433550	545740	708870	833470	893290										36851000	35956000	27511000	28434000	30595000	30116000	27263000
GL50803_10856|no_ID	GL50803_10856|no_ID	GL50803_10856|no_ID	organism=Giardia_Assemblage_A_isolate_WB, product=Alpha-snap, location=GLCHR01:1182436-1183320(+), length=294, sequence_SO=chromosome, SO=protein_coding	1	2	16.7	32.754	294	0.0026846	2.5044	6//1	9//0	0//7	12432000	565090		114360	127770	91951	134640	96371																											2075800
GL50803_10858|no_ID	GL50803_10858|no_ID	GL50803_10858|no_ID	organism=Giardia_Assemblage_A_isolate_WB, product=MYG1 protein, location=GLCHR01:1183735-1184820(-), length=361, sequence_SO=chromosome, SO=protein_coding	1	6	37.4	40.859	361	0	48.512	9//0	7//2	0//9	344650000	15666000	1532800	1252200	1565000	1181200	1314100	1199800	1410400	1349600	1034100	684470	350010	426520	255130	267080	307230	459420	541970	534830										21942000	21227000	20210000	21172000	18782000	22036000	25026000
GL50803_10868|no_ID	GL50803_10868|no_ID	GL50803_10868|no_ID	organism=Giardia_Assemblage_A_isolate_WB, product=hypothetical protein, location=GLCHR03:1813097-1813711(-), length=204, sequence_SO=chromosome, SO=protein_coding	1	6	45.1	22.851	204	0	24.71	9//0	9//0	8//1	488180000	54242000	2080400	3158300	5709500	3175500	4479700	2173300	2176000	2843000	2021800	1246600	1107400	1374300	1514000	1484100	1282400	1984800	1304900	1939100	1611800	1758400	1422600	1448700	1476500	1524900	1094000	1552600	1297100	20333000	17597000	20442000	17574000	21135000	21973000	17794000
GL50803_10870|no_ID	GL50803_10870|no_ID	GL50803_10870|no_ID	organism=Giardia_Assemblage_A_isolate_WB, product=Aspartyl-tRNA synthetase, location=GLCHR03:1808321-1809988(-), length=555, sequence_SO=chromosome, SO=protein_coding	1	24	57.7	62.599	555	0	116.28	9//0	9//0	9//0	3544000000	114320000	7588800	7524200	8798700	7748600	7855700	8579200	7651600	7627400	7374500	4222200	3723400	4077500	3721800	3595600	3539300	4257700	4181400	4072700	854760	927310	1027700	698660	637760	886900	1070500	1052600	1027500	209250000	240450000	238480000	239200000	234730000	237730000	255030000
GL50803_10881|no_ID	GL50803_10881|no_ID	GL50803_10881|no_ID	organism=Giardia_Assemblage_A_isolate_WB, product=hypothetical protein, location=GLCHR03:1794603-1796144(+), length=513, sequence_SO=chromosome, SO=protein_coding	1	11	29.6	56.118	513	0	31.542	9//0	9//0	8//1	794600000	37838000	2464300	2559600	3005000	2660200	2703500	2475200	2288500	2779300	2288500	1152800	927830	882540	1039600	559870	877980	869190	862570	867080	983800	922040	770910	643890	751250	746340	757180	839060	160110	33285000	39609000	33708000	34329000	38994000	36134000	35899000
GL50803_10882|no_ID	GL50803_10882|no_ID	GL50803_10882|no_ID	organism=Giardia_Assemblage_A_isolate_WB, product=hypothetical protein, location=GLCHR03:1793614-1794519(+), length=301, sequence_SO=chromosome, SO=protein_coding	1	17	81.4	33.116	301	0	134.49	9//0	9//0	9//0	2184700000	156050000	10674000	9778000	11856000	8341500	9858800	10338000	9195000	10308000	9682200	5160900	4942500	5016100	4220900	4341300	4126100	4526200	5215800	5373200	2735600	2610900	2848300	2178100	2599700	2594000	2596000	2413500	2522700	148410000	142860000	142270000	139000000	136850000	159420000	152120000
GL50803_10885|no_ID	GL50803_10885|no_ID	GL50803_10885|no_ID	organism=Giardia_Assemblage_A_isolate_WB, product=4-alpha-glucanotransferase, amylo-alpha-1,6-glucosidase, location=GLCHR03:1787030-1792225(+), length=1731, sequence_SO=chromosome, SO=protein_coding	1	40	48.6	195.87	1731	0	290.77	9//0	9//0	9//0	2895300000	32170000	2966200	2817600	3436800	2826900	3154500	3159600	2560800	2405600	2542100	481760	527520	537720	632770	568980	615800	594540	575710	497230	174140	155160	133230	123760	153880	137550	78771	160400	150470	212230000	210570000	210890000	215120000	215630000	215450000	210760000
GL50803_10893|no_ID	GL50803_10893|no_ID	GL50803_10893|no_ID	organism=Giardia_Assemblage_A_isolate_WB, product=Kinase, NEK, location=GLCHR05:2705895-2706860(+), length=321, sequence_SO=chromosome, SO=protein_coding	1	5	27.1	35.812	321	0	22.862	7//2	9//0	0//0	473950000	29622000	2179200	2070600	2706400	1911000	1842300	2186400	1892200	1611000	2020400	1415000	1119200	1657200	1194600	1056800	1056000	1275000	1384400	1043700										34739000	34096000	33606000	34177000	31407000	36538000	29230000
GL50803_10911|no_ID	GL50803_10911|no_ID	GL50803_10911|no_ID	organism=Giardia_Assemblage_A_isolate_WB, product=Protein 21.1, location=GLCHR05:2686379-2689537(-), length=1052, sequence_SO=chromosome, SO=protein_coding	1	3	9.7	114.85	1052	0	9.183	4//5	3//5	0//0	84356000	1721600	173880	174760	88792	237670		69046	219800	42695	227470			26386	95674	34989	81133	110180	111670	27403										6897200	7953100	7140000	6722900		7764400	7258100
GL50803_10919|no_ID	GL50803_10919|no_ID	GL50803_10919|no_ID	organism=Giardia_Assemblage_A_isolate_WB, product=Ribosomal protein S10B, location=GLCHR04:2469965-2470369(+), length=134, sequence_SO=chromosome, SO=protein_coding	1	11	78.4	15.383	134	0	194.82	9//0	9//0	9//0	10571000000	1761800000	124810000	131190000	139360000	122430000	105770000	115220000	134660000	111630000	125830000	62918000	63221000	68343000	70301000	66695000	56784000	65481000	62871000	71350000	7792400	7260900	8733500	16533000	6017200	1699600	5927200	2382400	6597300	753810000	832490000	763610000	755240000	720230000	738740000	887520000
GL50803_10969|no_ID	GL50803_10969|no_ID	GL50803_10969|no_ID	organism=Giardia_Assemblage_A_isolate_WB, product=Nucleotide-binding protein 1, location=GLCHR02:327470-328489(+), length=339, sequence_SO=chromosome, SO=protein_coding	1	7	23.9	36.762	339	0	20.064	9//0	8//1	9//0	729940000	42938000	2116900	2094800	2175000	2390300	1770200	2253800	2248700	1918700	1977100	386540	463530	615650	393300	583280	632190	741480	732890	706670	1812400	2618000	2579100	2121800	1741600	2123800	1700600	2302800	1736600	28013000	27709000	27493000	30339000	31721000	25574000	31617000
GL50803_11034|no_ID	GL50803_11034|no_ID	GL50803_11034|no_ID	organism=Giardia_Assemblage_A_isolate_WB, product=hypothetical protein, location=GLCHR03:1173065-1173736(-), length=223, sequence_SO=chromosome, SO=protein_coding	1	6	38.1	24.806	223	0	14.638	9//0	9//0	0//0	503570000	33571000	2503100	2466000	3396600	2012700	2492600	2905500	2511500	2412800	1972400	1261500	843890	1336300	510830	1231500	1299500	1528500	1343400	1542500										36621000	29964000	39238000	27264000	29434000	41733000	36978000
GL50803_11040|no_ID	GL50803_11040|no_ID	GL50803_11040|no_ID	organism=Giardia_Assemblage_A_isolate_WB, product=Kinase, NEK, location=GLCHR03:1156734-1157699(-), length=321, sequence_SO=chromosome, SO=protein_coding	1	2	6.2	36.051	321	0.0026774	2.4625	1//5	1//8	5//2	38539000	2141100		126460	125180	98053	107810		76486	76594		65969	63901	52678	51935	45732	50859	48798	65045	70654		157120	202490	97878	164760	142320	106270		144090		2139700	1928000	1799300	1912000		1597600
GL50803_11043|no_ID	GL50803_11043|no_ID;GL50803_23866|no_ID	GL50803_11043|no_ID	organism=Giardia_Assemblage_A_isolate_WB, product=Fructose-bisphosphate aldolase, location=GLCHR03:1152763-1153734(+), length=323, sequence_SO=chromosome, SO=protein_coding	2	39	90.4	35.213	323	0	323.31	9//0	9//0	9//0	78885000000	4151800000	243870000	248450000	276330000	253050000	248010000	256400000	205520000	225630000	229770000	112970000	106210000	103550000	100490000	87128000	90904000	106050000	118790000	111000000	123360000	127270000	130520000	115000000	114360000	107520000	103760000	105850000	100080000	3691900000	4051400000	3831100000	3849500000	3690400000	3730700000	3603100000
GL50803_11100|no_ID	GL50803_11100|no_ID	GL50803_11100|no_ID	organism=Giardia_Assemblage_A_isolate_WB, product=TRP domain containing protein, location=GLCHR05:2010070-2015538(+), length=1822, sequence_SO=chromosome, SO=protein_coding	1	2	1.9	200.78	1822	0	7.5017	5//3	1//0	0//0	13989000	170600	45819	40767		15470	10720	15310	20080	12372	10065																			2002700	1751400		2169400	1497000	1876500	1479200
GL50803_11105|no_ID	GL50803_11105|no_ID	GL50803_11105|no_ID	organism=Giardia_Assemblage_A_isolate_WB, product=hypothetical protein, location=GLCHR05:2019199-2020965(+), length=588, sequence_SO=chromosome, SO=protein_coding	1	9	19.9	65.441	588	0	34.244	9//0	9//0	9//0	589040000	21816000	978310	1150900	1023900	1626400	1065100	1367300	1191900	1409400	1032700	991730	947270	858470	587630	526570	613160	586940	780050	611420	565700	371620	596760	495600	460460	501140	362970	554850	558050	21500000	25389000	24892000	31810000	25225000	40697000	28684000
GL50803_11118|no_ID	GL50803_11118|no_ID	GL50803_11118|no_ID	organism=Giardia_Assemblage_A_isolate_WB, product=Enolase, location=GLCHR05:2034587-2035924(+), length=445, sequence_SO=chromosome, SO=protein_coding	1	22	93.5	48.219	445	0	323.31	9//0	9//0	9//0	28109000000	1222100000	88286000	85315000	101620000	85079000	82508000	86878000	78821000	75959000	77813000	40420000	48507000	49451000	45705000	43205000	45245000	49814000	52218000	53205000	1241500	3751600	4044100	3606900	1604100	3692000	1276400	3415600	9452700	1928800000	1936200000	1984900000	1912500000	1913700000	1884600000	1871400000
GL50803_11129|no_ID	GL50803_11129|no_ID	GL50803_11129|no_ID	organism=Giardia_Assemblage_A_isolate_WB, product=hypothetical protein, location=GLCHR04:2614503-2615450(+), length=315, sequence_SO=chromosome, SO=protein_coding	1	14	47	34.399	315	0	88.117	9//0	9//0	7//2	1200300000	85737000	6815300	5926400	6573900	5398400	6122700	6324700	5466900	5477900	5353400	2079700	2184400	2096500	1792200	1873500	1851900	2516800	2625900	2567200	1530900	509270	1816300	1674900	1838800	1651600	1768100	1575500	323880	83100000	69692000	81327000	77787000	83156000	78025000	78760000
GL50803_11164|no_ID	GL50803_11164|no_ID	GL50803_11164|no_ID	organism=Giardia_Assemblage_A_isolate_WB, product=Protein 21.1, location=GLCHR05:2661167-2663317(+), length=716, sequence_SO=chromosome, SO=protein_coding	1	22	40.5	78.624	716	0	145.57	9//0	9//0	9//0	3522900000	113640000	4824600	5153300	5932300	5921000	5969900	6337100	6011100	6164400	6428800	6996800	5533300	5863700	5709100	5133200	5139700	6018500	6292800	5548500	1020700	981710	1169200	1074600	893480	839110	843280	855710	987550	163720000	143290000	180410000	159540000	187960000	222600000	238260000
GL50803_11165|no_ID	GL50803_11165|no_ID	GL50803_11165|no_ID	organism=Giardia_Assemblage_A_isolate_WB, product=Protein 21.1, location=GLCHR05:2658864-2661110(+), length=748, sequence_SO=chromosome, SO=protein_coding	1	16	48.8	82.341	748	0	72.028	9//0	9//0	0//9	1285000000	31342000	2289400	2031300	2218200	2298900	2432500	2240200	2009400	2104300	1638000	1513600	1392500	1430500	1409100	1311800	1264300	1164800	1294100	1298600										86004000	77252000	77180000	81140000	81296000	78824000	90264000
GL50803_11186|no_ID	GL50803_11186|no_ID	GL50803_11186|no_ID	organism=Giardia_Assemblage_A_isolate_WB, product=RNA binding protein, putative, location=GLCHR05:2818404-2819225(+), length=273, sequence_SO=chromosome, SO=protein_coding	1	15	61.9	31.5	273	0	130.07	9//0	9//0	9//0	2110100000	124120000	7262700	6511000	8194500	6693100	6207700	6527800	6537900	6429400	6266400	4082300	3471900	3403100	2840800	3259700	2920500	3920500	4074100	4046200	2934500	4440400	3479700	2856700	4039100	4002600	3146200	3700300	2874500	97500000	101720000	106820000	96676000	95765000	97177000	97964000
GL50803_111950|no_ID	GL50803_111950|no_ID	GL50803_111950|no_ID	organism=Giardia_Assemblage_A_isolate_WB, product=Dynein heavy chain, location=GLCHR05:2868335-2883688(-), length=5117, sequence_SO=chromosome, SO=protein_coding	1	18	5.8	570.31	5117	0	21.394	9//0	9//0	9//0	587310000	2387400	67922	37763	77741	405740	450280	119340	65137	60149	45071	53970	305890	302760	50507	41070	17401	56130	48082	49661	13720	9521.6	13990	12221	7250.3	37891	12859	8331.4	17031	32784000	24774000	25883000	39916000	44180000	43163000	30972000
GL50803_112076|no_ID	GL50803_112076|no_ID;GL50803_39766|no_ID	GL50803_112076|no_ID	organism=Giardia_Assemblage_A_isolate_WB, product=Kinase, CDC7, location=GLCHR03:1821134-1826227(+), length=1697, sequence_SO=chromosome, SO=protein_coding	2	4	20.6	189.97	1697	0	10.798	9//0	9//0	0//9	553310000	5646000	398510	453780	475950	478000	391950	406690	434210	315960	351150	217790	222550	244680	211440	233400	183650	224930	171600	229800										37009000	45490000	42816000	44516000	40364000	39482000	43489000
GL50803_112079|no_ID	GL50803_112079|no_ID;GL50803_103676|no_ID;GSB_103676-t26_1-p1	GL50803_112079|no_ID;GL50803_103676|no_ID;GSB_103676-t26_1-p1	organism=Giardia_Assemblage_A_isolate_WB, product=Alpha-tubulin, location=GLCHR03:1813742-1815106(-), length=454, sequence_SO=chromosome, SO=protein_coding;organism=Giardia_Assemblage_A_isolate_WB, product=Alpha-tubulin, location=GLCHR05:3287152-3288516(-)	3	39	83.9	50.552	454	0	323.31	9//0	9//0	9//0	273410000000	13019000000	552690000	498690000	637590000	569190000	555490000	564920000	502720000	522590000	500640000	379940000	340340000	351130000	303670000	303180000	318400000	352630000	355980000	369830000	592790000	603650000	607600000	536250000	528250000	527980000	551940000	551060000	540270000	11453000000	11304000000	11567000000	12089000000	11562000000	11440000000	11067000000
GL50803_112103|no_ID	GL50803_112103|no_ID	GL50803_112103|no_ID	organism=Giardia_Assemblage_A_isolate_WB, product=Arginine deiminase, location=GLCHR03:1755615-1757357(-), length=580, sequence_SO=chromosome, SO=protein_coding	1	71	93.1	64.131	580	0	323.31	9//0	9//0	9//0	178330000000	5245000000	336070000	341280000	406860000	324880000	345090000	351210000	308550000	318420000	315130000	248330000	219060000	230260000	203950000	206460000	197070000	229510000	235940000	237940000	24833000	24197000	24556000	21778000	20287000	19438000	17630000	18484000	17771000	11476000000	11520000000	11662000000	11337000000	11412000000	11380000000	11185000000
GL50803_112112|no_ID	GL50803_112112|no_ID	GL50803_112112|no_ID	organism=Giardia_Assemblage_A_isolate_WB, product=hypothetical protein, location=GLCHR03:1707062-1710724(-), length=1220, sequence_SO=chromosome, SO=protein_coding	1	6	21.4	136.31	1220	0	18.89	8//1	5//4	0//9	285300000	4258300	310400	351000	340460	304290	300910	302540	186660	273930	269500	196880	203620	185880	165290	192600	75254	172550	231010	195480										22281000	18375000	15893000	16475000	19418000	16397000	21397000
GL50803_112135|no_ID	GL50803_112135|no_ID;GL50803_112673|no_ID;GL50803_26981|no_ID;GSB_154615-t26_1-p1	GL50803_112135|no_ID;GL50803_112673|no_ID	organism=Giardia_Assemblage_A_isolate_WB, product=High cysteine membrane protein VSP-like, location=GLCHR02:69678-73112(+), length=1144, sequence_SO=chromosome, SO=protein_coding;organism=Giardia_Assemblage_A_isolate_WB, product=High cysteine membrane prot	4	18	23.7	120.77	1144	0	52.341	9//0	9//0	0//0	807950000	16489000	430890	418550	407700	226700	205970	367430	297760	211030	125050	1670100	1672900	1519500	1953100	1292200	1498000	1454600	1355900	1381500										25066000	27289000	24246000	15875000	14405000	25634000	27942000
GL50803_11214|no_ID	GL50803_11214|no_ID	GL50803_11214|no_ID	organism=Giardia_Assemblage_A_isolate_WB, product=Kinase, AGC PKA, location=GLCHR05:3316034-3317113(-), length=359, sequence_SO=chromosome, SO=protein_coding	1	2	12	40.466	359	0	6.1518	5//4	0//0	0//0	110040000	7860000	892980	1109900	1081900	584220	464090	1047600	778190	952710	948400																			10446000	14055000	11380000	14459000	12034000	12764000	10089000
GL50803_112312|no_ID	GL50803_112312|no_ID;GL50803_112304|no_ID	GL50803_112312|no_ID;GL50803_112304|no_ID	organism=Giardia_Assemblage_A_isolate_WB, product=Elongation factor 1-alpha, location=GLCHR02:65293-66621(+), length=442, sequence_SO=chromosome, SO=protein_coding;organism=Giardia_Assemblage_A_isolate_WB, product=Elongation factor 1-alpha, location=GLCHR0	2	54	89.4	49.104	442	0	323.31	9//0	9//0	9//0	351080000000	12538000000	607770000	613020000	677610000	551900000	524690000	573060000	524330000	528050000	536030000	419760000	382910000	393230000	337210000	335350000	327800000	372210000	395360000	387980000	471100000	476440000	500080000	453300000	442170000	421290000	415980000	441280000	428560000	14919000000	15659000000	14814000000	13502000000	14421000000	14332000000	13782000000
GL50803_112408|no_ID	GL50803_112408|no_ID;GSB_112408-t26_1-p1	GL50803_112408|no_ID;GSB_112408-t26_1-p1	organism=Giardia_Assemblage_A_isolate_WB, product=hypothetical protein, location=GLCHR04:584076-589637(-), length=1853, sequence_SO=chromosome, SO=protein_coding;transcript=GSB_112408-t26_1 gene=GSB_112408 organism=Giardia_Assemblage_B_isolate_GS_B gene_pr	2	2	1.2	203.5	1853	0.00046447	3.2581	3//3	1//5	2//2	34877000	405550	47685				51563	30105	32131				13761			14868	16396	21587	15010	21928		36922	32735			37509			33350	4303100				3756200	2593500	2878400
GL50803_11246|no_ID	GL50803_11246|no_ID;GSB_11246-t26_1-p1	GL50803_11246|no_ID;GSB_11246-t26_1-p1	organism=Giardia_Assemblage_A_isolate_WB, product=hypothetical protein, location=GLCHR04:2661316-2661897(-), length=193, sequence_SO=chromosome, SO=protein_coding;transcript=GSB_11246-t26_1 gene=GSB_11246 organism=Giardia_Assemblage_B_isolate_GS_B gene_pro	2	5	35.8	21.697	193	0	27.312	9//0	8//1	6//1	196340000	17850000	1543600	1335200	2045400	1678000	1343000	1464300	1539200	1066000	1354900	457990	108590	202290	346400	213780	191460	430000	383810	158930	242670		624710	602640				516580		10517000	14408000	12734000	14552000	10769000	10577000	11162000
GL50803_112489|no_ID	GL50803_112489|no_ID	GL50803_112489|no_ID	organism=Giardia_Assemblage_A_isolate_WB, product=hypothetical protein, location=GLCHR05:4311053-4314757(+), length=1234, sequence_SO=chromosome, SO=protein_coding	1	3	4.1	133.56	1234	0	5.1249	9//0	9//0	0//0	63914000	1452600	39486	35624	41934	231580	291260	59160	30067	25195	32049	23633	23912	135270	17993	20378	18451	46032	184500	196060										4881100	4526100	4603600	4058300	5605600	3613800	4074900
GL50803_112518|no_ID	GL50803_112518|no_ID;GL50803_112553|no_ID	GL50803_112518|no_ID	organism=Giardia_Assemblage_A_isolate_WB, product=Kinase, NEK, location=GLCHR05:4192256-4194349(-), length=697, sequence_SO=chromosome, SO=protein_coding	2	12	29.1	76.119	697	0	39.765	9//0	9//0	0//0	449040000	11226000	644380	393140	761950	670720	817850	808390	709660	630520	575690	561050	576840	518820	477910	510590	564050	594410	681450	728560										31765000	26188000	22479000	32011000	28234000	31878000	33906000
GL50803_112557|no_ID	GL50803_112557|no_ID	GL50803_112557|no_ID	organism=Giardia_Assemblage_A_isolate_WB, product=hypothetical protein, location=GLCHR05:2622178-2624625(+), length=815, sequence_SO=chromosome, SO=protein_coding	1	12	20.2	88.91	815	0	49.974	9//0	9//0	2//7	642950000	18910000	1450500	966420	1695700	1342000	1298600	1436400	1487300	821180	1233200	695940	453810	949080	644420	560090	743980	713100	657350	575450	160020	112080	151690	132050	148160	126190	109260	137980	108250	54526000	35601000	56398000	39888000	57438000	26365000	47348000
GL50803_112681|no_ID	GL50803_112681|no_ID	GL50803_112681|no_ID	organism=Giardia_Assemblage_A_isolate_WB, product=NSF, location=AACB02000077:4257-6749(+), length=830, sequence_SO=contig, SO=protein_coding	1	15	46.9	90.659	830	0	89.418	9//0	9//0	0//9	1334200000	31766000	2820500	2443500	3024600	2412000	2377400	2281800	2079600	2011600	2235100	1223600	984750	1099500	1064800	1116500	1203200	903900	1221400	1262000										99145000	96903000	100490000	96385000	95365000	87570000	96180000
GL50803_112801|no_ID	GL50803_112801|no_ID	GL50803_112801|no_ID	organism=Giardia_Assemblage_A_isolate_WB, product=Variant-Specific Surface Protein 169 (VSP-169), location=GLCHR04:2507618-2509861(+), length=747, sequence_SO=chromosome, SO=protein_coding	1	2	19.8	76.442	747	0.00046062	3.0724	5//4	0//0	0//0	23156000	643230	59988		64321	104090	89219	113640	87111	57617	67246																			2017400		2312500	3687000	3055700	3876000	3400200
GL50803_112811|no_ID	GL50803_112811|no_ID	GL50803_112811|no_ID	organism=Giardia_Assemblage_A_isolate_WB, product=hypothetical protein, location=GLCHR04:2334292-2336409(+), length=705, sequence_SO=chromosome, SO=protein_coding	1	2	5.5	79.245	705	0.00046125	3.106	9//0	4//4	0//0	76282000	2825300	266520	310380	248800	266960	335490	226480	298940	341060	251150	27195	29505	23473	55615	31970		36157	33865	41699										5619400		3254300	4631900	5671800	4309500	6176400
GL50803_112846|no_ID	GL50803_112846|no_ID	GL50803_112846|no_ID	organism=Giardia_Assemblage_A_isolate_WB, product=Kinesin-3, location=GLCHR04:1028107-1031394(-), length=1095, sequence_SO=chromosome, SO=protein_coding	1	41	44.3	120.52	1095	0	323.31	9//0	9//0	9//0	6543200000	133530000	8580400	8024800	9152000	7830200	8193100	8473100	7525200	7831300	7279800	6018100	4462800	4695700	5354200	3976100	4035700	4576200	4807200	4429900	2164400	2257100	2301800	2247800	1742700	1493600	1565700	2498800	2016800	313960000	406230000	359950000	407370000	436250000	432710000	351780000
GL50803_11287|no_ID	GL50803_11287|no_ID	GL50803_11287|no_ID	organism=Giardia_Assemblage_A_isolate_WB, product=Ribosomal protein L7Ae, location=GLCHR04:1439887-1440255(+), length=122, sequence_SO=chromosome, SO=protein_coding	1	5	54.9	12.853	122	0	24.562	9//0	9//0	0//0	453180000	64740000	4508000	4203600	4127100	5251300	5024200	4744500	3961700	3090700	3676000	3258700	2604300	2629400	2354900	2085200	3025800	3582100	3476500	3136100										31698000	29317000	25614000	37804000	35127000	32520000	36149000
GL50803_112870|no_ID	GL50803_112870|no_ID	GL50803_112870|no_ID	organism=Giardia_Assemblage_A_isolate_WB, product=hypothetical protein, location=GLCHR04:956982-957347(+), length=121, sequence_SO=chromosome, SO=protein_coding	1	2	28.9	13.798	121	0	12.073	9//0	7//1	0//0	245580000	40930000	4001100	3927500	3636300	2922000	1828700	3281900	3371600	3193000	2651400	1965000	1784500	1604500	1547700	694240	1402200	1014800		2104000										20445000	22150000	16502000	17456000	17200000	16516000	21439000
GL50803_112885|no_ID	GL50803_112885|no_ID	GL50803_112885|no_ID	organism=Giardia_Assemblage_A_isolate_WB, product=Adenine phosphoribosyltransferase, location=GLCHR01:1117078-1117620(+), length=180, sequence_SO=chromosome, SO=protein_coding	1	11	58.3	19.436	180	0	38.587	9//0	9//0	9//0	1371000000	152340000	7129000	10795000	5306900	6713800	9628300	9186900	5541300	9251100	5843400	5249900	6158000	6291200	5711000	3709500	3710500	5800100	4999700	7375000	3509200	3577700	4208800	7669100	3354200	2796700	3024000	2814000	2982300	65852000	67900000	62444000	61191000	69532000	69009000	68113000
GL50803_112914|no_ID	GL50803_112914|no_ID;GL50803_102575|no_ID;GL50803_113130|no_ID;GL50803_113165|no_ID;GL50803_112938|no_ID;GL50803_112630|no_ID;GL50803_111973|no_ID	GL50803_112914|no_ID;GL50803_102575|no_ID;GL50803_113130|no_ID;GL50803_113165|no_ID;GL50803_112938|no_ID;GL50803_112630|no_ID;GL50803_111973|no_ID	organism=Giardia_Assemblage_A_isolate_WB, product=Hypothetical protein, location=CH991778:16403-17914(-), length=503, sequence_SO=supercontig, SO=protein_coding;organism=Giardia_Assemblage_A_isolate_WB, product=hypothetical protein, location=GLCHR04:134677	7	2	3.8	54.999	503	0.008144	1.7316	0//0	1//8	1//0	37554000	1632800										147250	131510	155720	124710	95490	154830	165420	167670	178910			311280
GL50803_11301|no_ID	GL50803_11301|no_ID	GL50803_11301|no_ID	organism=Giardia_Assemblage_A_isolate_WB, product=Nucleoside diphosphate kinase, location=GLCHR04:1423378-1423833(+), length=151, sequence_SO=chromosome, SO=protein_coding	1	10	84.8	16.793	151	0	161.57	9//0	9//0	9//0	18808000000	2089800000	115820000	109610000	110110000	99123000	110510000	112300000	101380000	102260000	100610000	64015000	57341000	60418000	51658000	48106000	49508000	55292000	62239000	61647000	72946000	71354000	78886000	64662000	66967000	63735000	65766000	65910000	67577000	910690000	877970000	881240000	818370000	859730000	861260000	833050000
GL50803_113023|no_ID	GL50803_113023|no_ID	GL50803_113023|no_ID	organism=Giardia_Assemblage_A_isolate_WB, product=hypothetical protein, location=GLCHR04:2168755-2169702(-), length=315, sequence_SO=chromosome, SO=protein_coding	1	2	13.7	34.274	315	0	5.6751	9//0	0//0	0//0	26437000	1555100	82995	143940	74108	181010	167970	198730	280130	150730	275520																			2374700	4232900	1883100	2048700	2094200	2147600	3880200
GL50803_113038|no_ID	GL50803_113038|no_ID	GL50803_113038|no_ID	organism=Giardia_Assemblage_A_isolate_WB, product=hypothetical protein, location=GLCHR05:3876656-3878380(-), length=574, sequence_SO=chromosome, SO=protein_coding	1	2	29.1	60.841	574	0	10.793	6//3	5//4	5//3	95781000	5041100	218070	136240	283850	219300	181820	223630	174820	187740	199770	159150	126550		150380	100080	88903	147490	160390	159000	313390	375060		393740	278930	294630		264850	203340	4142600	3319500	4453900	4200000	3227500	4196700	3883700
GL50803_11309|no_ID	GL50803_11309|no_ID	GL50803_11309|no_ID	organism=Giardia_Assemblage_A_isolate_WB, product=High cysteine membrane protein Group 1, location=GLCHR04:1413577-1417584(-), length=1335, sequence_SO=chromosome, SO=protein_coding	1	3	3.7	140.4	1335	0	4.2306	0//0	6//3	0//0	35172000	837420										170710	42172	53668	51331	133280	73697	93587	95980	123000
GL50803_11311|no_ID	GL50803_11311|no_ID	GL50803_11311|no_ID	organism=Giardia_Assemblage_A_isolate_WB, product=Kinase, NEK, location=GLCHR04:1410150-1411253(+), length=367, sequence_SO=chromosome, SO=protein_coding	1	8	52.9	41.542	367	0	38.331	9//0	9//0	9//0	1132500000	80895000	4078300	3314700	4798100	3677100	3611500	4092300	2869700	4067300	3979100	1664300	1636300	1719600	1673500	1633800	1614300	1589300	1811500	1793200	3492800	3751800	3924800	3447500	3462300	3361500	3287800	3230800	3311500	46613000	41280000	49266000	48189000	45305000	47982000	49396000
GL50803_113133|no_ID	GL50803_113133|no_ID	GL50803_113133|no_ID	organism=Giardia_Assemblage_A_isolate_WB, product=hypothetical protein, location=GLCHR01:1349653-1352166(-), length=837, sequence_SO=chromosome, SO=protein_coding	1	7	9.3	95.363	837	0	13.434	8//1	8//1	1//7	359790000	9468200	616100	699070	726640	464770	559270	547190	141460	490620	586080	379370	400760	427750	376030	300200	284280	559430	446070	612710	156540		135870	96896	96466	87269	71741	87765	117800	22423000	25389000	23338000	21960000	21973000	25314000	24468000
GL50803_11321|no_ID	GL50803_11321|no_ID;GSB_11321-t26_1-p1	GL50803_11321|no_ID;GSB_11321-t26_1-p1	organism=Giardia_Assemblage_A_isolate_WB, product=hypothetical protein, location=GLCHR02:1232388-1237046(-), length=1552, sequence_SO=chromosome, SO=protein_coding;transcript=GSB_11321-t26_1 gene=GSB_11321 organism=Giardia_Assemblage_B_isolate_GS_B gene_pr	2	2	1.9	171.86	1552	0.0097665	1.5906	0//0	0//0	2//4	22018000	323800																			67846	39124	59273			64044	39576		53938
GL50803_113284|no_ID	GL50803_113284|no_ID;GL50803_92983|no_ID;GL50803_112519|no_ID	GL50803_113284|no_ID;GL50803_92983|no_ID;GL50803_112519|no_ID	organism=Giardia_Assemblage_A_isolate_WB, product=hypothetical protein, location=GLCHR05:994269-995027(+), length=252, sequence_SO=chromosome, SO=protein_coding;organism=Giardia_Assemblage_A_isolate_WB, product=Protein 21.1, location=GLCHR04:832219-833037(	3	7	36.9	27.712	252	0	37.749	9//0	9//0	0//9	666960000	60633000	4275100	3327500	5793900	3970300	4608100	4931300	4050300	3663600	4693000	2367500	1878700	2647000	2075600	2007800	2484900	2629700	2614000	2614700										47174000	45623000	54084000	43607000	50468000	47500000	42028000
GL50803_113319|no_ID	GL50803_113319|no_ID;GL50803_28057|no_ID	GL50803_113319|no_ID;GL50803_28057|no_ID	organism=Giardia_Assemblage_A_isolate_WB, product=High cysteine membrane protein TMK-like, location=GLCHR05:2138758-2146347(-), length=2529, sequence_SO=chromosome, SO=protein_coding;organism=Giardia_Assemblage_A_isolate_WB, product=High cysteine protein,	2	2	1.1	265.71	2529	0.00046253	3.159	1//5	1//0	0//0	13447000	123360		21479	19816		22018	17307	16106	26637																					2438800	2039100		2301700	2022900	2042500
GL50803_113365|no_ID	GL50803_113365|no_ID	GL50803_113365|no_ID	organism=Giardia_Assemblage_A_isolate_WB, product=5-3 exoribonuclease 2, location=GLCHR04:1676804-1682674(+), length=1956, sequence_SO=chromosome, SO=protein_coding	1	3	2.5	221.07	1956	0	5.2474	7//2	2//6	0//0	39666000	417530	39132	50333	37756	16656	68846	15530	51460	29628	28918	9761.3	8646.5	8288.5	10825		12748	9884.9	9942.7	9176.7										2890100	2095300	2616600	2717500	2733600	2557300	2944500
GL50803_11342|no_ID	GL50803_11342|no_ID	GL50803_11342|no_ID	organism=Giardia_Assemblage_A_isolate_WB, product=hypothetical protein, location=GLCHR02:1208380-1208757(-), length=125, sequence_SO=chromosome, SO=protein_coding	1	3	43.2	13.892	125	0.0018141	2.7661	6//3	8//1	0//9	304720000	76180000	5276700	5636900	8633600	6177800	5157500	7051000	5716100	5056600	4278300	2958900	2145400	2465100	1938200	2160300	2589700	3199000	3274900	2464500										24887000	27744000	24632000	18805000	22706000	20929000	19818000
GL50803_113450|no_ID	GL50803_113450|no_ID;GL50803_13390|no_ID	GL50803_113450|no_ID	organism=Giardia_Assemblage_A_isolate_WB, product=Variant-Specific Surface Protein 44 (VSP-44), location=GLCHR02:491607-493805(-), length=732, sequence_SO=chromosome, SO=protein_coding	2	9	51.8	74.848	732	0	247.56	9//0	0//0	0//0	2457700000	68269000	8474200	7094500	9385900	7471200	7570100	7699900	6904200	7078800	6590500																			295910000	272590000	296110000	282190000	262060000	265610000	259630000
GL50803_113456|no_ID	GL50803_113456|no_ID	GL50803_113456|no_ID	organism=Giardia_Assemblage_A_isolate_WB, product=Kinase, VPS15, location=GLCHR02:525798-532064(+), length=2088, sequence_SO=chromosome, SO=protein_coding	1	3	4.3	234.04	2088	0.00046425	3.2385	4//5	2//4	0//1	44181000	490900	28337	44638	12619	57018	61034	34099	33674	29109	48859	26091	16086		22293			20077	40092	16869										2832500	4461000	2895400	4052200	3634700	3318300	3500100
GL50803_11354|no_ID	GL50803_11354|no_ID	GL50803_11354|no_ID	organism=Giardia_Assemblage_A_isolate_WB, product=hypothetical protein, location=GLCHR04:189989-190834(-), length=281, sequence_SO=chromosome, SO=protein_coding	1	12	74	30.098	281	0	133.62	9//0	9//0	0//0	3524100000	352410000	27058000	27782000	31117000	26952000	26906000	28294000	24126000	24169000	23419000	13831000	12874000	13021000	10987000	9702900	9619400	13962000	14510000	14082000										254700000	269760000	262240000	275060000	262210000	263260000	257320000
GL50803_113553|no_ID	GL50803_113553|no_ID;GSB_21366-t26_1-p1;GL50803_21366|no_ID	GL50803_113553|no_ID	organism=Giardia_Assemblage_A_isolate_WB, product=Kinase, NEK, location=GLCHR03:476501-478453(+), length=650, sequence_SO=chromosome, SO=protein_coding	3	42	74.5	71.521	650	0	323.31	9//0	9//0	9//0	13329000000	350750000	12677000	12264000	16249000	12627000	13812000	14461000	14646000	14929000	14021000	13354000	11771000	12756000	12504000	11121000	10259000	11499000	11806000	11561000	13482000	14072000	15273000	13128000	12976000	12077000	11986000	12677000	12765000	532440000	499210000	526110000	524540000	511490000	521690000	542240000
GL50803_113554|no_ID	GL50803_113554|no_ID	GL50803_113554|no_ID	organism=Giardia_Assemblage_A_isolate_WB, product=26S proteasome ATPase subunit S4, putative, location=GLCHR03:479370-480713(-), length=447, sequence_SO=chromosome, SO=protein_coding	1	2	31.8	50.228	447	1	-2	3//6	1//8	0//9	18587000	688390	114410	53288	78816	129430	51416		78482	108090							74464													2714000	2037700	2303600	1692800	1992400		3429400
GL50803_11359|no_ID	GL50803_11359|no_ID	GL50803_11359|no_ID	organism=Giardia_Assemblage_A_isolate_WB, product=Ribosomal protein S4, location=GLCHR04:195899-196705(-), length=268, sequence_SO=chromosome, SO=protein_coding	1	22	69.8	30.411	268	0	222.19	9//0	9//0	9//0	17226000000	1148400000	65231000	63290000	75455000	59831000	57925000	60408000	55161000	56242000	53916000	45055000	39223000	42955000	40797000	35027000	36094000	40470000	39623000	42970000	28308000	28983000	30103000	25324000	23626000	24959000	27225000	25339000	24845000	739390000	713600000	743850000	731560000	714650000	728880000	712950000
GL50803_113622|no_ID	GL50803_113622|no_ID	GL50803_113622|no_ID	organism=Giardia_Assemblage_A_isolate_WB, product=Protein 21.1, location=GLCHR01:895278-899792(+), length=1504, sequence_SO=chromosome, SO=protein_coding	1	38	38.7	164.12	1504	0	201.73	9//0	9//0	9//0	4131100000	51638000	3089300	2627300	3562300	3165400	3078400	3437700	3237100	2337900	2897200	1986000	2288800	2236500	2019200	1474200	1723800	1918800	2479800	2320100	697790	777110	796940	654630	568090	537990	593250	610190	522610	238120000	279280000	228590000	250300000	230680000	221770000	232450000
GL50803_11364|no_ID	GL50803_11364|no_ID	GL50803_11364|no_ID	organism=Giardia_Assemblage_A_isolate_WB, product=Kinase, AGC AKT, location=GLCHR04:202381-204141(-), length=586, sequence_SO=chromosome, SO=protein_coding	1	3	28.3	65.975	586	0	27.983	8//1	9//0	0//9	215760000	8989900	730510	774490	973050	721620	628750	683870	559280	63942	418630	436560	361980	373900	296790	423290	348630	389610	404620	400320										15290000	17314000	17785000	16627000	13264000	15364000	12509000
GL50803_113677|no_ID	GL50803_113677|no_ID	GL50803_113677|no_ID	organism=Giardia_Assemblage_A_isolate_WB, product=Coiled-coil protein, location=GLCHR02:1450779-1457606(+), length=2275, sequence_SO=chromosome, SO=protein_coding	1	128	77.1	254.97	2275	0	323.31	9//0	9//0	9//0	32592000000	254620000	17442000	16402000	19513000	16369000	16477000	17172000	14720000	14771000	14626000	10091000	9123900	9592000	8652900	8303100	8497200	8482900	9100700	9222700	2776100	3330300	3278800	2779500	2982400	2660400	2685000	2848700	2724000	2075500000	2066500000	2115500000	1931000000	1909500000	1991900000	1961000000
GL50803_113723|no_ID	GL50803_113723|no_ID	GL50803_113723|no_ID	organism=Giardia_Assemblage_A_isolate_WB, product=hypothetical protein, location=GLCHR03:1411632-1412795(+), length=387, sequence_SO=chromosome, SO=protein_coding	1	2	5.2	43.129	387	0	4.4106	9//0	9//0	0//0	77459000	4556400	229090	252210	468470	453240	401740	266130	347740	243970	196590	161610	237960	234350	126930	129030	190330	100730	268910	247400										5010400	5669300	5483200	6329700	5265400	5824900	5167500
GL50803_113797|no_ID	GL50803_113797|no_ID	GL50803_113797|no_ID	organism=Giardia_Assemblage_A_isolate_WB, product=Variant-Specific Surface Protein 5 (VSP-5), location=GLCHR03:1207372-1209513(-), length=713, sequence_SO=chromosome, SO=protein_coding	1	41	69.8	72.54	713	0	323.31	9//0	0//0	0//0	34766000000	939610000	111350000	107650000	123950000	96531000	99700000	106320000	100970000	97928000	95199000																			3971300000	3987500000	3942800000	3712500000	3754900000	3841100000	3790400000
GL50803_11380|no_ID	GL50803_11380|no_ID	GL50803_11380|no_ID	organism=Giardia_Assemblage_A_isolate_WB, product=hypothetical protein, location=GLCHR02:139538-141019(-), length=493, sequence_SO=chromosome, SO=protein_coding	1	9	41.8	52.118	493	0	136.7	9//0	9//0	0//9	1866800000	103710000	6873400	7376500	8204000	7720100	7999500	8979300	7772100	7553000	6352900	4480600	4181100	3837100	3357900	3014900	2648100	4329200	4500800	4529000										131790000	128860000	138630000	141210000	136920000	148480000	133820000
GL50803_113876|no_ID	GL50803_113876|no_ID	GL50803_113876|no_ID	organism=Giardia_Assemblage_A_isolate_WB, product=ABC transporter, ATP-binding protein, putative, location=GLCHR05:1839507-1845722(-), length=2071, sequence_SO=chromosome, SO=protein_coding	1	2	2.9	231.83	2071	0.005284	2.1225	0//1	0//0	3//5	33523000	408820																			56647	57057	77565	56799		44726	54760	13756	47511
GL50803_113892|no_ID	GL50803_113892|no_ID	GL50803_113892|no_ID	organism=Giardia_Assemblage_A_isolate_WB, product=Long chain fatty acid CoA ligase, putative, location=GLCHR05:1883933-1886209(-), length=758, sequence_SO=chromosome, SO=protein_coding	1	34	53	84.547	758	0	208.75	9//0	9//0	9//0	4708100000	107000000	7785300	6519200	8907800	7476100	8273600	7537400	6344800	4948600	5701000	4249400	3738900	3592300	3316600	3333600	3625300	4035800	3917800	3958600	1007500	1024000	1216800	890910	1180400	1034700	1106700	1120000	1160000	315880000	319330000	301180000	333610000	376570000	313100000	303060000
GL50803_11390|no_ID	GL50803_11390|no_ID;GSB_150290-t26_1-p1;GSB_152512-t26_1-p1;GSB_151081-t26_1-p1	GL50803_11390|no_ID	organism=Giardia_Assemblage_A_isolate_WB, product=Kinase, NEK, location=GLCHR02:128274-130607(+), length=777, sequence_SO=chromosome, SO=protein_coding	4	28	59.2	85.183	777	0	323.31	9//0	9//0	0//9	9733600000	313990000	23765000	23350000	27725000	25063000	24245000	24882000	22083000	21441000	21369000	12361000	10778000	11182000	10082000	10195000	10775000	11324000	11978000	11389000										708620000	683710000	692230000	722330000	700360000	720100000	698830000
GL50803_11397|no_ID	GL50803_11397|no_ID	GL50803_11397|no_ID	organism=Giardia_Assemblage_A_isolate_WB, product=TCP-1 chaperonin subunit beta, location=GLCHR02:119020-120597(-), length=525, sequence_SO=chromosome, SO=protein_coding	1	30	68.6	56.604	525	0	323.31	9//0	9//0	9//0	5625500000	160730000	8427400	8150300	10428000	9517400	8259800	8144400	7552400	10064000	7140500	3428100	3211100	3143400	2546000	2620000	2300600	3187800	3446800	3171300	5426200	6522000	7240400	5769100	6307700	6234200	5751400	6247200	6489700	242040000	240550000	244040000	246540000	242460000	241100000	250960000
GL50803_113987|no_ID	GL50803_113987|no_ID;GL50803_114891|no_ID;GL50803_112126|no_ID;GL50803_103943|no_ID;GL50803_87706|no_ID;GL50803_29702|no_ID	GL50803_113987|no_ID	organism=Giardia_Assemblage_A_isolate_WB, product=High cysteine membrane protein Group 3, location=GLCHR04:776919-779420(+), length=833, sequence_SO=chromosome, SO=protein_coding	6	10	16.8	86.174	833	0	82.473	9//0	9//0	8//1	1364900000	54594000	3601400	3291200	3810400	3344500	3252700	3410600	3087400	3156400	2576800	2635800	3130900	2737400	2126200	1999000	2074000	2459100	2853000	2528600	330710	432070	358400	205110	231680	232920	209580	248140	270270	100130000	97458000	46335000	97784000	91355000	93073000	91708000
GL50803_114199|no_ID	GL50803_114199|no_ID;GSB_114199-t26_1-p1	GL50803_114199|no_ID;GSB_114199-t26_1-p1	organism=Giardia_Assemblage_A_isolate_WB, product=hypothetical protein, location=GLCHR02:220978-221895(-), length=305, sequence_SO=chromosome, SO=protein_coding;transcript=GSB_114199-t26_1 gene=GSB_114199 organism=Giardia_Assemblage_B_isolate_GS_B gene_pro	2	2	6.2	33.701	305	0	3.6366	2//5	4//4	6//2	122790000	9445200	683250		794530	240680	309140	891970	187830	448120		170880	170990	188380		96869	118540	140900	199110	161950	508560	616810	688820	589900		562900	565810	557480	551820	4867400		4861900	5528400	6790000	6271000	4440400
GL50803_114201|no_ID	GL50803_114201|no_ID	GL50803_114201|no_ID	organism=Giardia_Assemblage_A_isolate_WB, product=hypothetical protein, location=GLCHR02:224978-235960(-), length=3660, sequence_SO=chromosome, SO=protein_coding	1	2	0.8	411.61	3660	0.0097623	1.5883	7//2	5//1	7//2	722320000	4224100	338640	332740	220350	185950	304720	312170	150950	296930	293350	99155			70760	69823		80168	85920	64680	163770	152530	100030	109460	143030	158780	145030	156390	188810	36139000	39283000	27844000	34244000	24472000	30651000	30866000
GL50803_114210|no_ID	GL50803_114210|no_ID	GL50803_114210|no_ID	organism=Giardia_Assemblage_A_isolate_WB, product=Hypothetical protein, location=GLCHR02:263015-266281(+), length=1088, sequence_SO=chromosome, SO=protein_coding	1	5	7.3	114.01	1088	0	19.013	9//0	7//2	0//0	246250000	7943600	740730	450270	1091300	711840	652540	660020	734880	430720	657940	216400	117210	211260	98924	138190	165300	366650	226700	272710										13052000	14528000	20635000	13959000	17266000	18836000	17476000
GL50803_114218|no_ID	GL50803_114218|no_ID	GL50803_114218|no_ID	organism=Giardia_Assemblage_A_isolate_WB, product=Gamma tubulin, location=GLCHR02:287417-288892(-), length=491, sequence_SO=chromosome, SO=protein_coding	1	4	13.4	54.171	491	0	4.2093	5//4	4//5	0//0	90351000	3928300	108840	145990	124630	121540	204990	86055	78221	113570	46776	374750	230870	334200	369160	278670	359820	345760	265610	338850										10271000	6653900	5715000	6054600	7504800	5041100	8092500
GL50803_114246|no_ID	GL50803_114246|no_ID	GL50803_114246|no_ID	organism=Giardia_Assemblage_A_isolate_WB, product=GTP-binding protein, putative, location=GLCHR05:2498813-2500033(+), length=406, sequence_SO=chromosome, SO=protein_coding	1	6	55.9	45.384	406	0	16.415	9//0	9//0	0//9	378770000	15782000	1271900	1066900	1633500	1151200	1106100	900780	1145100	1145200	1053400	617050	496080	695280	472680	578220	573040	593560	725760	556480										27471000	22233000	28181000	22168000	19179000	24177000	24805000
GL50803_114307|no_ID	GL50803_114307|no_ID	GL50803_114307|no_ID	organism=Giardia_Assemblage_A_isolate_WB, product=Kinase, NEK, location=GLCHR02:622289-625030(+), length=913, sequence_SO=chromosome, SO=protein_coding	1	2	6.4	101.47	913	0.0097499	1.5727	4//4	1//1	0//6	27942000	582120		32515	37516	45184	30758	30674	34456	40618	36727		62312			231360															1543600	1641900	2133400	1446900	1418000	1815400
GL50803_11434|no_ID	GL50803_11434|no_ID	GL50803_11434|no_ID	organism=Giardia_Assemblage_A_isolate_WB, product=20S proteasome alpha subunit 2, location=GLCHR05:2298693-2299445(-), length=250, sequence_SO=chromosome, SO=protein_coding	1	11	60.4	27.45	250	0	80.361	9//0	9//0	9//0	1634400000	125720000	6903300	5734500	8111800	6801500	7747300	6985100	6892700	5945500	6544400	3517700	4058200	3930700	3774100	2869600	3108800	3785500	3457800	3377400	2473800	3165300	3361500	2842700	4008300	3838100	4478900	4174200	3832800	78070000	76626000	74557000	79876000	92386000	89711000	79968000
GL50803_11436|no_ID	GL50803_11436|no_ID	GL50803_11436|no_ID	organism=Giardia_Assemblage_A_isolate_WB, product=Molybdopterin biosynthesis MoeB protein, location=GLCHR05:2297868-2298662(-), length=264, sequence_SO=chromosome, SO=protein_coding	1	7	37.1	29.23	264	0	26.976	9//0	9//0	0//0	489590000	32639000	2876100	1782200	2934300	3267300	3085600	3091200	1835600	2176800	2201200	1107300	801580	901190	1067000	753890	936970	1445400	1204400	1171100										35771000	37102000	38070000	39646000	37519000	37446000	36694000
GL50803_114462|no_ID	GL50803_114462|no_ID	GL50803_114462|no_ID	organism=Giardia_Assemblage_A_isolate_WB, product=Axonemal p66.0, location=GLCHR03:351832-353490(+), length=552, sequence_SO=chromosome, SO=protein_coding	1	4	41.1	62.605	552	0	11.793	5//4	6//3	0//9	235650000	7363900	490630	568740	642270	580370	503840	498640	596140	539830	481060	315190	249210	319060	290020	257640	277710	266690	233630	253230										14571000	20206000	16707000	21957000	15110000	14801000	25619000
GL50803_114469|no_ID	GL50803_114469|no_ID	GL50803_114469|no_ID	organism=Giardia_Assemblage_A_isolate_WB, product=hypothetical protein, location=GLCHR03:380500-381495(-), length=331, sequence_SO=chromosome, SO=protein_coding	1	2	82.2	33.787	331	0	11.46	9//0	9//0	0//0	325780000	16289000	504980	600240	618530	1423400	1628500	1596700	1010400	1443700	1505200	927350	735500	801310	417350	478390	433380	620970	812110	730890										12053000	14725000	13111000	28166000	31054000	27551000	22304000
GL50803_11448|no_ID	GL50803_11448|no_ID	GL50803_11448|no_ID	organism=Giardia_Assemblage_A_isolate_WB, product=Phosphomannomutase-2, location=GLCHR05:2284979-2286562(+), length=527, sequence_SO=chromosome, SO=protein_coding	1	5	14.4	59.064	527	0	35.422	9//0	7//2	0//0	191350000	7972900	452080	349710	593010	804280	769570	919380	586400	662810	386570	358050	270600	284380	298190	362330	211040	131460	317010	216060										11931000	13874000	10653000	15475000	13641000	16181000	13390000
GL50803_114497|no_ID	GL50803_114497|no_ID;GL50803_113281|no_ID;GL50803_113283|no_ID	GL50803_114497|no_ID;GL50803_113281|no_ID	organism=Giardia_Assemblage_A_isolate_WB, product=hypothetical protein, location=GLCHR05:3105958-3109146(+), length=1062, sequence_SO=chromosome, SO=protein_coding;organism=Giardia_Assemblage_A_isolate_WB, product=hypothetical protein, location=GLCHR05:996	3	4	4.6	115.74	1062	0	4.8805	6//3	4//5	0//0	68754000	1273200	114730	84595	158550	95757	101590	100970	78921	72535	46245	46415	52857	44354	67017	18102	13472	67145	60766	49198										4767000	4270400	5381300	5981500	6229600	5612700	4681800
GL50803_114498|no_ID	GL50803_114498|no_ID	GL50803_114498|no_ID	organism=Giardia_Assemblage_A_isolate_WB, product=Hypothetical protein, location=GLCHR05:838391-843340(+), length=1649, sequence_SO=chromosome, SO=protein_coding	1	4	3.6	182.45	1649	0	5.7425	9//0	3//4	3//2	70400000	1050700	17198		77968	18362	18581	20360		29029	83424		6850.3	9758.8	11736	14819	11113	9708.1	6438.6					122400	128600	116810	108060		239530	1625600		1640200	1774100	1788600	1926000
GL50803_114546|no_ID	GL50803_114546|no_ID;GSB_114546-t26_1-p1	GL50803_114546|no_ID;GSB_114546-t26_1-p1	organism=Giardia_Assemblage_A_isolate_WB, product=hypothetical protein, location=GLCHR01:1043199-1044224(+), length=341, sequence_SO=chromosome, SO=protein_coding;transcript=GSB_114546-t26_1 gene=GSB_114546 organism=Giardia_Assemblage_B_isolate_GS_B gene_p	2	2	7	37.271	341	0.0052794	2.1146	0//0	3//0	0//0	3230800	461550											461550
GL50803_114609|no_ID	GL50803_114609|no_ID	GL50803_114609|no_ID	organism=Giardia_Assemblage_A_isolate_WB, product=Pyruvate-flavodoxin oxidoreductase, location=GLCHR02:1109685-1113446(+), length=1253, sequence_SO=chromosome, SO=protein_coding	1	89	72.6	138.93	1253	0	323.31	9//0	9//0	9//0	95100000000	1585000000	90367000	88800000	103570000	86521000	88304000	90176000	79179000	79047000	76799000	45408000	41035000	42993000	43225000	39478000	39573000	44045000	46688000	46310000	49086000	47257000	48283000	48184000	45096000	44476000	42858000	44563000	43675000	4689400000	4747100000	4751900000	4526700000	4639100000	4628100000	4473600000
GL50803_114626|no_ID	GL50803_114626|no_ID;GL50803_113213|no_ID;GL50803_103983|no_ID	GL50803_114626|no_ID	organism=Giardia_Assemblage_A_isolate_WB, product=High cysteine membrane protein EGF-like, location=GLCHR05:4097034-4102091(+), length=1685, sequence_SO=chromosome, SO=protein_coding	3	20	16.2	177.86	1685	0	87.272	9//0	9//0	9//0	974930000	14772000	969590	885290	949520	731130	701550	738430	564730	730910	748640	640680	569480	732920	516880	536160	445490	615020	536190	519350	328460	335960	307990	294320	267590	339600	264820	265910	235110	42636000	47116000	44299000	41581000	39992000	46134000	39800000
GL50803_114671|no_ID	GL50803_114671|no_ID	GL50803_114671|no_ID	organism=Giardia_Assemblage_A_isolate_WB, product=Protein 21.1, location=AACB02000075:2844-4739(+), length=631, sequence_SO=contig, SO=protein_coding	1	6	15.1	69.472	631	0	39.213	9//0	9//0	0//0	672610000	23194000	1951600	2038000	1957600	1893100	1950300	2092400	1251200	1793800	832940	884990	843620	930910	861930	533620	742510	908750	855150	871290										51116000	52631000	44886000	40965000	46034000	52586000	46174000
GL50803_114674|no_ID	GL50803_114674|no_ID;GL50803_112678|no_ID;GL50803_137620|no_ID;GL50803_115085|no_ID	GL50803_114674|no_ID	organism=Giardia_Assemblage_A_isolate_WB, product=Hypothetical protein, location=AACB02000079:311-2473(-), length=720, sequence_SO=contig, SO=protein_coding	4	10	26.8	73.023	720	0	88.848	9//0	0//0	0//0	646080000	28090000	3406500	3225500	3899200	2868100	3044700	2949400	3119300	2807300	2770300																			75972000	70233000	72103000	66598000	71818000	69737000	71717000
GL50803_11470|no_ID	GL50803_11470|no_ID;GL50803_137714|no_ID	GL50803_11470|no_ID;GL50803_137714|no_ID	organism=Giardia_Assemblage_A_isolate_WB, product=Variant-Specific Surface Protein 53.1 (VSP-53.1), location=GLCHR05:2273821-2275842(-), length=673, sequence_SO=chromosome, SO=protein_coding;organism=Giardia_Assemblage_A_isolate_WB, product=Variant-Specifi	2	3	13.4	69.247	673	0	13.738	5//4	0//0	0//0	41451000	1802200	308970	202470	307470	181660	142030	207840	185570	193200	73007																					4802300	5565500	4912200	2977500
GL50803_114776|no_ID	GL50803_114776|no_ID	GL50803_114776|no_ID	organism=Giardia_Assemblage_A_isolate_WB, product=NSF, location=GLCHR03:60247-62721(+), length=824, sequence_SO=chromosome, SO=protein_coding	1	36	55.1	89.603	824	0	217.13	9//0	9//0	8//1	3814500000	90822000	6740300	6245100	7898300	6188200	5948000	6333200	6213200	5657000	6138400	3504300	2575400	3098500	2884300	2707700	2758500	3160200	3369100	3335300	523830	445000	576120	497240	516870	690820	984260	1052500	780250	252540000	256220000	270450000	261660000	251150000	254800000	264860000
GL50803_114777|no_ID	GL50803_114777|no_ID	GL50803_114777|no_ID	organism=Giardia_Assemblage_A_isolate_WB, product=hypothetical protein, location=GLCHR05:4424716-4426686(+), length=656, sequence_SO=chromosome, SO=protein_coding	1	13	32.3	72.714	656	0	145.14	9//0	9//0	9//0	4269400000	164210000	11069000	10213000	13568000	10625000	10028000	11546000	9333600	8434800	9537900	6963000	5494900	5473100	4715100	5419300	4787100	6256300	6669000	6556800	1667300	2216400	2162700	1693800	1702200	1962200	1989200	2090700	2032700	298130000	273480000	305830000	266790000	267630000	280880000	241030000
GL50803_114787|no_ID	GL50803_114787|no_ID	GL50803_114787|no_ID	organism=Giardia_Assemblage_A_isolate_WB, product=Alpha-7.3 giardin, location=GLCHR05:4401518-4402405(-), length=295, sequence_SO=chromosome, SO=protein_coding	1	8	76.9	32.973	295	0	195.68	9//0	9//0	0//9	9718500000	511500000	39560000	39430000	44927000	37348000	23850000	37871000	36619000	35589000	34841000	21931000	20386000	21374000	20360000	19428000	18586000	19608000	20594000	19198000										728910000	729800000	726310000	684490000	689200000	677560000	728400000
GL50803_114815|no_ID	GL50803_114815|no_ID	GL50803_114815|no_ID	organism=Giardia_Assemblage_A_isolate_WB, product=Tenascin precursor, location=GLCHR05:1295615-1297393(+), length=592, sequence_SO=chromosome, SO=protein_coding	1	14	34.1	63.018	592	0	96.052	9//0	9//0	0//0	1977300000	94157000	7116400	6729200	8565600	5850100	6018200	6206700	5820100	5533800	5605500	5013200	4059800	4529400	2841500	3761200	3276000	4097900	4307600	4824900										136500000	130470000	146870000	120340000	119950000	128400000	123320000
GL50803_11486|no_ID	GL50803_11486|no_ID	GL50803_11486|no_ID	organism=Giardia_Assemblage_A_isolate_WB, product=20S proteasome alpha subunit 7, location=GLCHR02:168995-169873(-), length=292, sequence_SO=chromosome, SO=protein_coding	1	11	53.1	31.844	292	0	67.488	9//0	9//0	8//1	1718700000	132210000	9360400	9454100	10095000	8715000	8994400	9748200	6837300	8222600	8143400	4388500	3767000	4249000	3904200	3547800	3554900	3436000	4595600	3877100	2205400	2399900	2490200	1826700	1660100	1692900	1655900	1838000	1550900	101690000	137030000	101740000	109570000	87359000	103440000	81785000
GL50803_114937|no_ID	GL50803_114937|no_ID;GSB_114937-t26_1-p1	GL50803_114937|no_ID;GSB_114937-t26_1-p1	organism=Giardia_Assemblage_A_isolate_WB, product=Kinase, NEK, location=GLCHR04:864887-867205(-), length=772, sequence_SO=chromosome, SO=protein_coding;transcript=GSB_114937-t26_1 gene=GSB_114937 organism=Giardia_Assemblage_B_isolate_GS_B gene_product=Seri	2	4	6	85.218	772	0	3.607	9//0	8//1	4//3	417920000	13060000	614020	776310	1024100	1284900	1521800	1413100	595670	414480	535080	316400	341520	347780	254430	211180	238660	637720	719920	686300	239490	165100	192790		182130		169500	150080	27451	19403000	25213000	27959000	40714000	48018000	44689000	18996000
GL50803_11495|no_ID	GL50803_11495|no_ID	GL50803_11495|no_ID	organism=Giardia_Assemblage_A_isolate_WB, product=Rab GDI, location=GLCHR02:179437-180852(-), length=471, sequence_SO=chromosome, SO=protein_coding	1	4	56.9	52.596	471	0	21.307	9//0	8//1	0//9	278880000	11155000	1183000	966390	1337500	169060	916600	897750	1085200	248890	320020	491160	440520	456220	385940	448580	432430	486010	455910	434000										21285000	20419000	24885000	23079000	19847000	17617000	22594000
GL50803_115052|no_ID	GL50803_115052|no_ID;GSB_154043-t26_1-p1;GL50803_41118|no_ID	GL50803_115052|no_ID	organism=Giardia_Assemblage_A_isolate_WB, product=Multidrug resistance-associated protein 1, location=GLCHR02:845933-850729(+), length=1598, sequence_SO=chromosome, SO=protein_coding	3	6	16.5	178.84	1598	0	19.425	8//1	7//2	6//3	278860000	3621500	353350	357550	370920	264280	369960	386200	95938	236550	242820	42147	34788	29341	29855	37209	35075	31899	31407		84954	75610	66848	92521	85718		92111	90039	84447	15060000	16243000	15967000	14427000	13154000	29303000	11858000
GL50803_115066|no_ID	GL50803_115066|no_ID;GSB_153011-t26_1-p1;GSB_155460-t26_1-p1	GL50803_115066|no_ID	organism=Giardia_Assemblage_A_isolate_WB, product=High cysteine membrane protein VSP-like, location=GLCHR02:785211-788714(+), length=1167, sequence_SO=chromosome, SO=protein_coding	3	13	22.6	122.46	1167	0	94.662	9//0	9//0	0//0	802840000	15148000	1011300	1284700	1392300	802410	824630	1033400	861770	773360	967320	813940	793030	761110	610230	601700	519340	671540	695190	730800										62310000	61452000	56879000	48082000	47789000	50996000	50435000
GL50803_115159|no_ID	GL50803_115159|no_ID	GL50803_115159|no_ID	organism=Giardia_Assemblage_A_isolate_WB, product=hypothetical protein, location=GLCHR05:3533852-3535786(-), length=644, sequence_SO=chromosome, SO=protein_coding	1	13	34.5	72.202	644	0	82.468	9//0	9//0	0//0	1336000000	44535000	2882400	2590600	3607600	2571500	2278900	2623800	2392900	2422100	2434900	2840200	2311300	2700900	2323100	2140800	1568700	2279900	2270000	2295100										109490000	105110000	103770000	84522000	86058000	87365000	91345000
GL50803_11521|no_ID	GL50803_11521|no_ID;GSB_154024-t26_1-p1	GL50803_11521|no_ID	organism=Giardia_Assemblage_A_isolate_WB, product=Variant-Specific Surface Protein 126.1 (VSP-126.1), location=GLCHR02:200044-201930(-), length=628, sequence_SO=chromosome, SO=protein_coding	2	9	25.8	64.144	628	0	51.285	9//0	1//7	0//2	511680000	25584000	2734600	2522000	3127400	2318000	2387500	2273400	2826100	2537800	2481700	315890	578650	295960	286450	323220	273250		209340	92828										36755000	38612000	40405000	33373000	32729000	30280000	81957000
GL50803_115239|no_ID	GL50803_115239|no_ID	GL50803_115239|no_ID	organism=Giardia_Assemblage_A_isolate_WB, product=Translation initiation factor IF-2, putative, location=GLCHR03:1907456-1910236(-), length=926, sequence_SO=chromosome, SO=protein_coding	1	4	19.7	103.58	926	0	6.2983	2//7	1//8	2//7	78138000	1817200	176320	49264	199520	159960	123850	128330	114480	190460	112960	42706	34056	38839	36767	44528		33649	35508	31411	34632	41933	69087	38055	39319			41508
GL50803_115245|no_ID	GL50803_115245|no_ID;GSB_115245-t26_1-p1	GL50803_115245|no_ID;GSB_115245-t26_1-p1	organism=Giardia_Assemblage_A_isolate_WB, product=Coiled-coil protein, location=GLCHR03:1886970-1890212(-), length=1080, sequence_SO=chromosome, SO=protein_coding;transcript=GSB_115245-t26_1 gene=GSB_115245 organism=Giardia_Assemblage_B_isolate_GS_B gene_p	2	2	4	124.08	1080	0.0073434	1.853	0//0	1//1	2//0	80743000	1495200										62619								44746	722840						665040
GL50803_115338|no_ID	GL50803_115338|no_ID;GL50803_115337|no_ID	GL50803_115338|no_ID;GL50803_115337|no_ID	organism=Giardia_Assemblage_A_isolate_WB, product=hypothetical protein, location=GLCHR04:244231-245220(+), length=329, sequence_SO=chromosome, SO=protein_coding;organism=Giardia_Assemblage_A_isolate_WB, product=hypothetical protein, location=GLCHR04:232155	2	6	24	36.491	329	0	34.105	9//0	9//0	0//0	251800000	31474000	1014300	2281900	2684200	1238600	2767700	3016500	3420800	2492300	2657000	1079300	1530600	1243100	1126000	1184100	987490	1075400	837100	838040										14976000	15560000	13907000	16733000	18811000	17911000	23696000
GL50803_11540|no_ID	GL50803_11540|no_ID	GL50803_11540|no_ID	organism=Giardia_Assemblage_A_isolate_WB, product=Hexose transporter, location=GLCHR03:949443-950981(-), length=512, sequence_SO=chromosome, SO=protein_coding	1	4	11.7	56.338	512	0	84.036	9//0	9//0	0//0	1645500000	117530000	10523000	10458000	12145000	9788100	11233000	11172000	9302400	8543300	8167800	3647300	3385200	3217800	2279900	2317900	2210900	2968400	3424600	2748400										121550000	122580000	132540000	128180000	138030000	140970000	122070000
GL50803_115479|no_ID	GL50803_115479|no_ID;GL50803_115478|no_ID	GL50803_115479|no_ID;GL50803_115478|no_ID	organism=Giardia_Assemblage_A_isolate_WB, product=hypothetical protein, location=GLCHR04:1981103-1983322(+), length=739, sequence_SO=chromosome, SO=protein_coding;organism=Giardia_Assemblage_A_isolate_WB, product=hypothetical protein, location=GLCHR04:2001	2	19	79.7	80.161	739	0	238.06	9//0	9//0	3//6	4136900000	100900000	6565100	6929600	8407300	7789000	8013100	7660300	6640600	6452100	6824500	4827500	3345200	3844800	4134600	3186400	3034200	3918100	3605600	4725500	514360			483170						280260000	278300000	269310000	263120000	266900000	248280000	300890000
GL50803_11554|no_ID	GL50803_11554|no_ID	GL50803_11554|no_ID	organism=Giardia_Assemblage_A_isolate_WB, product=Kinase, NEK, location=GLCHR03:959817-960638(+), length=273, sequence_SO=chromosome, SO=protein_coding	1	3	32.6	31.669	273	0	6.8557	3//6	5//4	0//9	119250000	7453100	461660	328080	337010	351420	353360	365190	590600	455040	553170	399160	396540	503630	231440	118430	452300	499570	541570	514920
GL50803_11595|no_ID	GL50803_11595|no_ID	GL50803_11595|no_ID	organism=Giardia_Assemblage_A_isolate_WB, product=hypothetical protein, location=GLCHR04:1956522-1957928(-), length=468, sequence_SO=chromosome, SO=protein_coding	1	6	21.6	54.956	468	0	4.7481	7//2	2//6	0//0	114430000	4767700	310050	584920	554010	502240	456630	379440	388390	487730	280270	133560	58628	54544		44903	62803	157120	174790	137700										7122600	6624400	7477100	7994900	7628800	6380600	6349600
GL50803_11599|no_ID	GL50803_11599|no_ID	GL50803_11599|no_ID	organism=Giardia_Assemblage_A_isolate_WB, product=Lysophosphatidic acid phosphatase, location=GLCHR04:1952551-1953738(+), length=395, sequence_SO=chromosome, SO=protein_coding	1	3	11.6	45.148	395	0	15.939	5//4	6//1	0//0	106180000	7078400	398930	303740	959930	848380	853320	1015400	309510	339690	288530	56385		302850	282420	289190		413690	46267	370160										8911900	7968500	8601400	8246400	7938000	6889000	6986300
GL50803_11604|no_ID	GL50803_11604|no_ID;GL50803_15605|no_ID	GL50803_11604|no_ID;GL50803_15605|no_ID	organism=Giardia_Assemblage_A_isolate_WB, product=hypothetical protein, location=GLCHR04:1946060-1946986(-), length=308, sequence_SO=chromosome, SO=protein_coding;organism=Giardia_Assemblage_A_isolate_WB, product=hypothetical protein, location=GLCHR04:2076	2	8	40.9	34.835	308	0	30.427	8//1	5//4	3//5	308120000	18124000	1724400	1602400	2067100	1383100	1273400	1417800	951010	1355600	1140000	505680	423380	369630	449720	440370	399250	366150	463800	523970		175860	126540	210240	152030	135050	166030	161040	140870	13005000	13414000	14890000	11527000	12342000	11530000	14765000
GL50803_11640|no_ID	GL50803_11640|no_ID	GL50803_11640|no_ID	organism=Giardia_Assemblage_A_isolate_WB, product=hypothetical protein, location=GLCHR03:49560-52289(-), length=909, sequence_SO=chromosome, SO=protein_coding	1	5	14.3	99.923	909	0	9.7318	5//4	0//0	4//0	87012000	2486100	295910	210480	200510	354250	206160	308760	233510	347460	224430												104590							9479500	7336000	6856900	10415000	9307400	10679000	9119500
GL50803_116477|no_ID	GL50803_116477|no_ID;GL50803_137761|no_ID;GL50803_99743|no_ID;GL50803_111903|no_ID;GL50803_14307|no_ID;GL50803_137610|no_ID;GL50803_114277|no_ID;GL50803_111732|no_ID	GL50803_116477|no_ID	organism=Giardia_Assemblage_A_isolate_WB, product=Variant-Specific Surface Protein 149 (VSP-149), location=GLCHR05:1164112-1166358(-), length=748, sequence_SO=chromosome, SO=protein_coding	8	34	63	76.114	748	0	323.31	9//0	0//0	0//0	4413300000	129800000	14628000	15247000	17579000	14531000	14338000	13886000	13995000	12861000	12738000																			498770000	505570000	523440000	496600000	494200000	486400000	482620000
GL50803_11654|no_ID	GL50803_11654|no_ID	GL50803_11654|no_ID	organism=Giardia_Assemblage_A_isolate_WB, product=Alpha-1 giardin, location=GLCHR03:37988-38875(-), length=295, sequence_SO=chromosome, SO=protein_coding	1	38	83.1	33.889	295	0	323.31	9//0	9//0	9//0	112510000000	7032100000	372850000	370820000	427520000	373120000	382310000	384400000	331470000	335200000	339230000	205970000	186000000	194390000	171020000	175450000	169450000	196070000	200910000	206280000	237480000	222490000	241370000	230410000	198950000	220960000	217320000	223120000	217530000	5234000000	5368500000	5337900000	5113500000	5318800000	5504000000	5061400000
GL50803_11683|no_ID	GL50803_11683|no_ID	GL50803_11683|no_ID	organism=Giardia_Assemblage_A_isolate_WB, product=Alpha-3 giardin, location=GLCHR05:2835685-2836575(-), length=296, sequence_SO=chromosome, SO=protein_coding	1	21	74	33.32	296	0	136.7	9//0	9//0	9//0	5671500000	315080000	20793000	23544000	26147000	21239000	20222000	20280000	21888000	20099000	19099000	14511000	11915000	14708000	11674000	11708000	10932000	14181000	11914000	13616000	479880	949270	810590	744830	739790	804900	407720	864170	810610	380680000	392660000	357560000	381880000	382560000	376750000	391290000
GL50803_11684|no_ID	GL50803_11684|no_ID	GL50803_11684|no_ID	organism=Giardia_Assemblage_A_isolate_WB, product=Leucine-rich repeat protein, location=GLCHR05:2836760-2839216(+), length=818, sequence_SO=chromosome, SO=protein_coding	1	11	17.5	89.097	818	0	44.724	9//0	9//0	7//0	645810000	18452000	712410	910130	1089200	921860	850380	912810	752050	798580	658130	483650	474070	464860	447790	355060	384150	732020	689910	723080	215930			217710	2496100	2488700	235880	204410	232970	31189000	34786000	25828000	26226000	26201000	26008000	31030000
GL50803_11713|no_ID	GL50803_11713|no_ID	GL50803_11713|no_ID	organism=Giardia_Assemblage_A_isolate_WB, product=Prefoldin subunit 2, location=GLCHR02:814235-814561(+), length=108, sequence_SO=chromosome, SO=protein_coding	1	7	69.4	12.4	108	0	26.778	9//0	9//0	3//4	629690000	89956000	8652700	8325700	5561700	7381100	7160000	8408400	5635200	5212000	5046700	2996100	2622400	2266600	1872200	2492200	1623900	1249600	2514000	1962100	1636100	1734600	1437100	970480	1255800		886230		1052500	51161000	37206000	30093000	40918000	34985000	37585000	43838000
GL50803_11720|no_ID	GL50803_11720|no_ID	GL50803_11720|no_ID	organism=Giardia_Assemblage_A_isolate_WB, product=hypothetical protein, location=GLCHR02:820274-821602(+), length=442, sequence_SO=chromosome, SO=protein_coding	1	18	41.4	48.468	442	0	87.787	9//0	9//0	9//0	2079100000	99003000	5066300	5169700	5783500	5272600	5502500	5976800	2628300	3060700	2613000	2634700	2600600	1960900	2450200	2305800	2170800	2881500	2756000	2942300	4053900	4549100	4312600	4354700	3695900	3511600	3769400	3122300	3856800	82437000	80307000	85653000	88996000	84913000	83507000	72025000
GL50803_11740|no_ID	GL50803_11740|no_ID	GL50803_11740|no_ID	organism=Giardia_Assemblage_A_isolate_WB, product=Ser/Thr phosphatase 2C, putative, location=GLCHR02:1115158-1116240(-), length=360, sequence_SO=chromosome, SO=protein_coding	1	4	47.8	39.117	360	0	13.839	5//4	5//4	0//9	191570000	10643000	494230	511690	441170	592380	735440	790930	834330	749050	784360	503020	570330	451660	629730	654840	488230	504710	602700	303910										9381100	12287000	5950800	9384000	13765000	11697000	19282000
GL50803_11755|no_ID	GL50803_11755|no_ID	GL50803_11755|no_ID	organism=Giardia_Assemblage_A_isolate_WB, product=hypothetical protein, location=GLCHR02:1131527-1132309(+), length=260, sequence_SO=chromosome, SO=protein_coding	1	2	7.7	30.123	260	0.0026786	2.4627	1//3	0//0	1//0	9220700	614710	156340			146310	152700	159360																						2270200			2220400	2264200	2356500
GL50803_11884|no_ID	GL50803_11884|no_ID	GL50803_11884|no_ID	organism=Giardia_Assemblage_A_isolate_WB, product=hypothetical protein, location=GLCHR03:1106908-1107195(-), length=95, sequence_SO=chromosome, SO=protein_coding	1	4	72.6	10.37	95	0	78.357	9//0	9//0	0//0	360230000	90058000	5483300	6794200	5598000	7972500	7434700	5645800	6360500	6109900	5350600	5003000	3621800	3126500	3388900	2622200	3587400	4354000	3881500	3723200										24357000	25811000	21990000	27255000	27533000	27917000	26508000
GL50803_11950|no_ID	GL50803_11950|no_ID	GL50803_11950|no_ID	organism=Giardia_Assemblage_A_isolate_WB, product=Ribosomal protein L18, location=GLCHR04:895590-896129(+), length=179, sequence_SO=chromosome, SO=protein_coding	1	12	58.7	20.161	179	0	120.95	9//0	9//0	9//0	14849000000	1649900000	79357000	67671000	92977000	62929000	68124000	73212000	69686000	77591000	74336000	56181000	52257000	36145000	50691000	40568000	47258000	48502000	54319000	46719000	68821000	68559000	79281000	57505000	55432000	55276000	57978000	61237000	47316000	621260000	583450000	636680000	533780000	573650000	611060000	585370000
GL50803_11953|no_ID	GL50803_11953|no_ID	GL50803_11953|no_ID	organism=Giardia_Assemblage_A_isolate_WB, product=Coatomer alpha subunit, location=GLCHR04:898146-901979(+), length=1277, sequence_SO=chromosome, SO=protein_coding	1	10	8.8	139.33	1277	0	16.414	8//1	8//1	0//0	290960000	4278800	296780	227190	305090	167890	265900	270250	327570	75935	261500	219810	183040	190890	190930	203710	202240	281720	354840	253510										22308000	22543000	19935000	19802000	16733000	23046000	18460000
GL50803_119707|no_ID	GL50803_119707|no_ID;GL50803_119706|no_ID	GL50803_119707|no_ID;GL50803_119706|no_ID	organism=Giardia_Assemblage_A_isolate_WB, product=Variant-Specific Surface Protein 168.1 (VSP-168.1), location=GLCHR03:368168-370189(+), length=673, sequence_SO=chromosome, SO=protein_coding;organism=Giardia_Assemblage_A_isolate_WB, product=Variant-Specifi	2	13	28.4	69.864	673	0	108.77	9//0	1//8	0//0	850200000	28340000	2742500	3113400	3596100	2816200	2733400	2633300	2566200	2574400	2342300	355920	386620	421230	530690	350420	350580	163560	324650	338490										88914000	88210000	87138000	79674000	83352000	77208000	79584000
GL50803_11992|no_ID	GL50803_11992|no_ID	GL50803_11992|no_ID	organism=Giardia_Assemblage_A_isolate_WB, product=TCP-1 chaperonin subunit epsilon, location=GLCHR01:1044860-1046521(-), length=553, sequence_SO=chromosome, SO=protein_coding	1	31	74.1	61.193	553	0	287.6	9//0	9//0	9//0	5218300000	168330000	8849100	8484000	9462200	7982800	7941400	8875800	7288200	8369700	7733100	6046500	5205400	5418600	4821800	4950000	4794200	4732200	5403500	5909800	5191100	5275800	5684300	4776800	4586800	4830500	5230500	5269900	5219900	233880000	240840000	226000000	238020000	235890000	258220000	230780000
GL50803_12035|no_ID	GL50803_12035|no_ID	GL50803_12035|no_ID	organism=Giardia_Assemblage_A_isolate_WB, product=hypothetical protein, location=GLCHR03:1655388-1656083(+), length=231, sequence_SO=chromosome, SO=protein_coding	1	2	16.5	26.415	231	0	4.0294	4//3	7//0	0//0	39998000	5714100	382720		916710	1002600	446140	970270		603560	266380		316810					181020	302270	325550										3455600		3844400	4877800	4254000	3926600
GL50803_12063|no_ID	GL50803_12063|no_ID	GL50803_12063|no_ID	organism=Giardia_Assemblage_A_isolate_WB, product=Variant-specific surface protein, location=GLCHR04:107691-108935(+), length=414, sequence_SO=chromosome, SO=protein_coding	1	3	15.5	43.782	414	0	23.032	5//4	8//1	0//9	167010000	9824300	360270	926370	1239300	1204800	547770	391080	523780	631280	325270	318880	280760	453020	330030	512260	674790	264580	840000											10057000	11292000	12584000	14724000	12478000	10836000	10041000
GL50803_12091|no_ID	GL50803_12091|no_ID	GL50803_12091|no_ID	organism=Giardia_Assemblage_A_isolate_WB, product=Macrophage migration inhibitory factor, location=GLCHR04:74459-74803(-), length=114, sequence_SO=chromosome, SO=protein_coding	1	6	61.4	12.368	114	0	80.515	9//0	9//0	0//0	1775000000	253570000	19660000	18326000	21528000	20185000	18997000	19206000	15883000	16501000	17047000	9821000	8829700	9399000	8453500	8326800	7714500	11700000	10912000	11083000										129940000	132970000	126510000	138850000	132310000	135080000	115190000
GL50803_12102|no_ID	GL50803_12102|no_ID	GL50803_12102|no_ID	organism=Giardia_Assemblage_A_isolate_WB, product=Elongation factor 1-gamma, location=GLCHR04:57528-58736(-), length=402, sequence_SO=chromosome, SO=protein_coding	1	44	93.8	45.216	402	0	323.31	9//0	9//0	9//0	52163000000	2173500000	128730000	135770000	158540000	133950000	126460000	134640000	125000000	122650000	120140000	73741000	73696000	72548000	65031000	59038000	62302000	68333000	73786000	71688000	43614000	43100000	44571000	44733000	43013000	37935000	39178000	33831000	37448000	2861200000	3028600000	2997800000	2903900000	2879400000	2946200000	3041900000
GL50803_12105|no_ID	GL50803_12105|no_ID	GL50803_12105|no_ID	organism=Giardia_Assemblage_A_isolate_WB, product=hypothetical protein, location=GLCHR04:55119-56984(+), length=621, sequence_SO=chromosome, SO=protein_coding	1	9	19.3	69.8	621	0	20.49	9//0	9//0	2//6	331460000	8958400	688000	531950	673180	489550	542050	370850	443290	467930	325400	239310	406950	276330	302160	291990	211680	355610	510800	369130	211380	237470		191570	233730	105400	162760	102910	216960	20883000	19697000	21983000	17465000	20787000	15784000	18954000
GL50803_12108|no_ID	GL50803_12108|no_ID	GL50803_12108|no_ID	organism=Giardia_Assemblage_A_isolate_WB, product=Threonine dehydratase lateral transfer candidate, location=GLCHR04:52029-54842(-), length=937, sequence_SO=chromosome, SO=protein_coding	1	39	53.9	104.03	937	0	323.31	9//0	9//0	9//0	8120800000	180460000	9908200	9705600	11753000	11200000	11015000	11205000	9999400	10575000	10146000	5276000	4899500	4673100	5251400	5000300	5008000	5709300	5712100	5154100	4120100	4415200	4378600	4466000	4285100	4042800	4045500	4494900	4022600	382770000	384930000	397370000	434790000	408630000	420640000	399300000
GL50803_12109|no_ID	GL50803_12109|no_ID	GL50803_12109|no_ID	organism=Giardia_Assemblage_A_isolate_WB, product=hypothetical protein, location=GLCHR04:50798-52006(+), length=402, sequence_SO=chromosome, SO=protein_coding	1	3	15.9	45.53	402	0	16.653	4//3	0//0	0//9	63577000	2649100	540280	529530	284300	469290	301160	148370			376130																			11810000	9477600	7529500	9302800	8756500	8774800
GL50803_12139|no_ID	GL50803_12139|no_ID	GL50803_12139|no_ID	organism=Giardia_Assemblage_A_isolate_WB, product=Protein 21.1, location=GLCHR05:4353613-4355658(-), length=681, sequence_SO=chromosome, SO=protein_coding	1	48	79.3	75.883	681	0	323.31	9//0	9//0	9//0	24918000000	622950000	27981000	28273000	33393000	29154000	24150000	28439000	24558000	25897000	24668000	19544000	18221000	18409000	17138000	14754000	15854000	17877000	19205000	18653000	27453000	26119000	27086000	26003000	24521000	24077000	18138000	23680000	19705000	1026200000	1074300000	1055800000	1035100000	1029400000	1017900000	995650000
GL50803_12150|no_ID	GL50803_12150|no_ID	GL50803_12150|no_ID	organism=Giardia_Assemblage_A_isolate_WB, product=Alanine aminotransferase, putative, location=GLCHR03:667326-668891(+), length=521, sequence_SO=chromosome, SO=protein_coding	1	20	62.4	58.323	521	0	186.9	9//0	9//0	0//9	5093800000	188660000	13493000	14519000	16201000	13035000	13089000	12866000	11234000	11871000	12127000	8797000	7442300	7598800	7147800	6750000	6702800	8537000	8593500	8654200										364800000	372340000	373940000	371060000	365780000	365260000	340630000
GL50803_12162|no_ID	GL50803_12162|no_ID	GL50803_12162|no_ID	organism=Giardia_Assemblage_A_isolate_WB, product=Phenylalanyl-tRNA synthetase alpha chain, location=AACB02000073:19280-20905(+), length=541, sequence_SO=contig, SO=protein_coding	1	12	37.5	60.763	541	0	33.081	9//0	9//0	1//0	584830000	23393000	2004100	1882600	1411500	1716600	1796500	1809800	1269000	1930100	1653300	950260	803210	874370	615490	898580	611950	1162300	822240	1181300										45654000	37970000	47417000	42314000	44172000	38305000	41695000
GL50803_12216|no_ID	GL50803_12216|no_ID	GL50803_12216|no_ID	organism=Giardia_Assemblage_A_isolate_WB, product=Vacuolar ATP synthase subunit B, location=GLCHR04:2101516-2103009(+), length=497, sequence_SO=chromosome, SO=protein_coding	1	31	74.6	54.746	497	0	323.31	9//0	9//0	9//0	8598700000	358280000	15901000	15014000	17857000	16014000	16949000	17544000	15188000	14916000	14866000	10472000	9415700	9827600	10317000	9369000	9407000	10164000	10919000	9723600	14357000	14516000	15026000	13394000	13220000	12093000	15691000	11608000	14511000	356080000	340240000	347050000	375830000	362080000	368040000	362610000
GL50803_12218|no_ID	GL50803_12218|no_ID;GSB_12218-t26_1-p1	GL50803_12218|no_ID	organism=Giardia_Assemblage_A_isolate_WB, product=hypothetical protein, location=GLCHR04:2093087-2094754(+), length=555, sequence_SO=chromosome, SO=protein_coding	2	3	9.9	62.09	555	0	10.06	7//2	3//5	0//0	95897000	4169500	223030	58258	116720	443500	323430	95883	500730	392370	218820	265270		189680	159790	168380	233660	207380	354010	218550										4607900	5175400	9012000	8522700	5561900	8342700	11872000
GL50803_12223|no_ID	GL50803_12223|no_ID	GL50803_12223|no_ID	organism=Giardia_Assemblage_A_isolate_WB, product=Kinase, NAK, location=GLCHR04:2089746-2091674(+), length=642, sequence_SO=chromosome, SO=protein_coding	1	12	24.1	69.65	642	0	40.489	9//0	9//0	9//0	729630000	29185000	1725500	1463700	1536100	1624000	1419800	1643200	1171100	1487300	1429200	729770	734660	716990	707120	734130	805230	431140	543810	551620	1072000	1149500	1048600	1358300	1349700	1053100	1075600	691470	932760	21753000	25975000	21587000	24075000	25159000	27231000	23175000
GL50803_12224|no_ID	GL50803_12224|no_ID	GL50803_12224|no_ID	organism=Giardia_Assemblage_A_isolate_WB, product=hypothetical protein, location=GLCHR04:2088793-2089695(-), length=300, sequence_SO=chromosome, SO=protein_coding	1	5	18.7	35.167	300	0	13.033	9//0	3//6	9//0	450670000	28167000	991610	855580	1154500	1033800	917320	1009800	801740	966870	867200	561120	294150	426250	285650	366400	341270	498070	409180	409520	2426100	1617000	1530300	1520100	1632500	2221100	2189400	1320100	1520000	17418000	14946000	18303000	18759000	16253000	17612000	15801000
GL50803_12229|no_ID	GL50803_12229|no_ID	GL50803_12229|no_ID	organism=Giardia_Assemblage_A_isolate_WB, product=hypothetical protein, location=GLCHR04:2085171-2086010(-), length=279, sequence_SO=chromosome, SO=protein_coding	1	3	20.1	30.832	279	0	4.3795	2//7	5//4	0//0	70785000	4424100	383040	222730	478690	117980	183590	380530	540730	318940	425320	145660	162730	192040	125970	188380	137470	152260	171100	96919										4009200	4055500	3084100	3950500	3409500	4409000	6175700
GL50803_12830|no_ID	GL50803_12830|no_ID	GL50803_12830|no_ID	organism=Giardia_Assemblage_A_isolate_WB, product=hypothetical protein, location=GLCHR04:443178-443987(-), length=269, sequence_SO=chromosome, SO=protein_coding	1	2	7.1	27.969	269	0	5.2537	8//0	4//0	0//0	15041000	1671200						765720		697330				208130																					6747300
GL50803_12867|no_ID	GL50803_12867|no_ID	GL50803_12867|no_ID	organism=Giardia_Assemblage_A_isolate_WB, product=hypothetical protein, location=GLCHR05:4072337-4073929(-), length=530, sequence_SO=chromosome, SO=protein_coding	1	2	4.7	60.715	530	0	4.497	3//2	0//0	8//0	23421000	1018300	124340		124630			139600	68284	46813											39125	49508	48773	53907	48025		112360	78783	84172	1147700					777740	2295300
GL50803_12885|no_ID	GL50803_12885|no_ID	GL50803_12885|no_ID	organism=Giardia_Assemblage_A_isolate_WB, product=hypothetical protein, location=GLCHR04:2705622-2706818(-), length=398, sequence_SO=chromosome, SO=protein_coding	1	9	49.5	42.622	398	0	62.019	9//0	9//0	0//9	1507600000	79349000	5887700	6023100	5939500	4899100	6567600	5624900	5789200	5971100	5648700	2938600	3143100	3007400	2600800	2718400	2746100	3073300	3621000	3149500										101190000	105690000	92123000	106650000	106760000	106870000	99840000
GL50803_12945|no_ID	GL50803_12945|no_ID	GL50803_12945|no_ID	organism=Giardia_Assemblage_A_isolate_WB, product=Hypothetical protein, location=GLCHR05:837317-838216(-), length=299, sequence_SO=chromosome, SO=protein_coding	1	2	14.4	33.266	299	0	5.8891	3//5	0//0	0//0	67646000	7516300		929060	972320	671750	1140500	824180	1402400	888350	687650																				9151400	8557800	7345300	7528400	8300300	9946400
GL50803_12981|no_ID	GL50803_12981|no_ID	GL50803_12981|no_ID	organism=Giardia_Assemblage_A_isolate_WB, product=Ribosomal protein S5, location=AACB02000071:6109-6681(+), length=190, sequence_SO=contig, SO=protein_coding	1	20	70.5	21.025	190	0	323.31	9//0	9//0	9//0	10744000000	1074400000	48282000	46889000	51977000	54407000	49773000	49536000	40716000	43650000	43007000	34020000	31029000	31284000	33413000	29333000	29567000	34969000	36392000	35206000	46683000	45264000	45964000	34852000	33264000	31166000	37651000	36280000	39793000	457290000	447210000	455530000	498050000	467330000	457360000	407060000
GL50803_12999|no_ID	GL50803_12999|no_ID	GL50803_12999|no_ID	organism=Giardia_Assemblage_A_isolate_WB, product=hypothetical protein, location=GLCHR02:619693-620367(+), length=224, sequence_SO=chromosome, SO=protein_coding	1	4	37.9	24.237	224	0	26.068	9//0	9//0	0//0	586670000	45129000	4187300	2085200	5349400	2259500	4236500	4190900	4203400	2342500	3258400	1700600	1210200	1392200	1492300	1295800	1209900	1553200	1482700	1678800										46325000	39955000	51182000	43510000	47908000	40244000	42658000
GL50803_13075|no_ID	GL50803_13075|no_ID	GL50803_13075|no_ID	organism=Giardia_Assemblage_A_isolate_WB, product=hypothetical protein, location=GLCHR05:3559348-3560799(-), length=483, sequence_SO=chromosome, SO=protein_coding	1	3	7.9	53.564	483	0	4.3132	1//7	6//3	4//1	191770000	7375700	110020		160470	126310	145440	105370	121480	79924	98573	253490	300720	228770	233870	235370	192950	311360	217880	279010	91737			1002200			833120	1145900	1101700	5573400		6957200	6392500	7191400	5722300	6565200
GL50803_13127|no_ID	GL50803_13127|no_ID	GL50803_13127|no_ID	organism=Giardia_Assemblage_A_isolate_WB, product=Proteasome subunit beta type 1, location=GLCHR05:2125550-2126314(-), length=254, sequence_SO=chromosome, SO=protein_coding	1	6	30.3	28.394	254	0	29.205	9//0	9//0	2//4	473930000	31595000	2460300	2256800	2240200	1528200	1840100	1904900	1964200	2292800	2172600	1244300	1254600	1100200	870390	1475500	1436600	1383400	647520	1208300	429470	332450	496790		369940			407830	278210	35230000	29315000	32454000	34012000	31272000	29551000	28233000
GL50803_13133|no_ID	GL50803_13133|no_ID	GL50803_13133|no_ID	organism=Giardia_Assemblage_A_isolate_WB, product=hypothetical protein, location=GLCHR01:648908-650488(+), length=526, sequence_SO=chromosome, SO=protein_coding	1	7	16.3	59.796	526	0	24.269	8//1	8//1	2//6	321030000	11465000	441150	353320	431630	479940	586400	494850	460420	432370	467200	461650	423150	467360	459090	397930	294230	517810	318880	455820	471120	513510	546600	395260	429030	377380	368940	420370		16008000	16592000	16226000	15960000	15483000	14865000	15909000
GL50803_13194|no_ID	GL50803_13194|no_ID;GL50803_40592|no_ID;GL50803_40591|no_ID;GL50803_114672|no_ID;GL50803_115742|no_ID;GL50803_32607|no_ID	GL50803_13194|no_ID;GL50803_40592|no_ID;GL50803_40591|no_ID;GL50803_114672|no_ID;GL50803_115742|no_ID;GL50803_32607|no_ID	organism=Giardia_Assemblage_A_isolate_WB, product=Variant-Specific Surface Protein 38 (VSP-38), location=GLCHR05:4329468-4331315(+), length=615, sequence_SO=chromosome, SO=protein_coding;organism=Giardia_Assemblage_A_isolate_WB, product=Variant-Specific Su	6	4	7.6	63.07	615	0	12.412	9//0	0//0	0//0	166710000	5953900	581280	469040	496130	1163900	1113300	878800	457250	410650	383540																			23554000	20035000	15681000	18621000	14367000	13919000	22527000
GL50803_13215|no_ID	GL50803_13215|no_ID	GL50803_13215|no_ID	organism=Giardia_Assemblage_A_isolate_WB, product=Kinase, NEK, location=GLCHR03:1184514-1186421(-), length=635, sequence_SO=chromosome, SO=protein_coding	1	3	6.6	70.897	635	0	6.6738	3//6	0//0	0//0	56392000	1819100	272820	144220	61861	274660	166820	288880	156010	262320	191500																			6297300	5859300	4901200	6821900	6272900	8594200	5752600
GL50803_13269|no_ID	GL50803_13269|no_ID	GL50803_13269|no_ID	organism=Giardia_Assemblage_A_isolate_WB, product=hypothetical protein, location=GLCHR02:1250745-1251797(+), length=350, sequence_SO=chromosome, SO=protein_coding	1	6	36.3	39.538	350	0	48.409	9//0	9//0	6//3	492930000	32862000	2054300	2296000	2451200	2603400	2377500	3024200	1953300	2171400	1858900	999780	959430	1275000	1062300	1080900	1123800	1108500	962490	1340100	246720	250370	356660	236290	238910	218790	141120	211310	259450	26717000	26921000	28736000	25212000	26103000	26865000	25004000
GL50803_13272|no_ID	GL50803_13272|no_ID	GL50803_13272|no_ID	organism=Giardia_Assemblage_A_isolate_WB, product=hypothetical protein, location=GLCHR05:4077744-4078847(+), length=367, sequence_SO=chromosome, SO=protein_coding	1	10	37.3	40.411	367	0	106.27	9//0	9//0	0//9	2222500000	222250000	13929000	13388000	20948000	20522000	18009000	18031000	12828000	13628000	13716000	7458500	8354500	8811700	7863400	7166000	7057700	10192000	9994900	10351000										159920000	153440000	165680000	171120000	151540000	166310000	163800000
GL50803_13273|no_ID	GL50803_13273|no_ID	GL50803_13273|no_ID	organism=Giardia_Assemblage_A_isolate_WB, product=Dynein light intermediate chain, location=GLCHR05:4078956-4079663(+), length=235, sequence_SO=chromosome, SO=protein_coding	1	11	43.8	26.895	235	0	72.314	9//0	9//0	9//0	1296900000	99758000	5172100	5535700	7047500	5697600	5899500	5714400	5034400	5484400	4154300	4429500	3901400	4705600	3545500	3090900	2830200	3855800	4468900	3854800	3216300	3548100	2561700	1432100	1659800	769070	690430	672010	786360	64670000	68322000	72844000	63649000	64331000	58527000	61700000
GL50803_13350|no_ID	GL50803_13350|no_ID	GL50803_13350|no_ID	organism=Giardia_Assemblage_A_isolate_WB, product=Alcohol dehydrogenase lateral transfer candidate, location=GLCHR04:2352039-2353367(-), length=442, sequence_SO=chromosome, SO=protein_coding	1	11	44.3	48.984	442	0	121.1	9//0	9//0	0//9	1849800000	73994000	5096800	5152400	6411900	5610600	6248500	5549700	6184900	5062400	6495000	2575700	2045600	2158200	1780700	2370400	2787900	2324300	3398200	2740400										122440000	136710000	118000000	144260000	135210000	140200000	155230000
GL50803_13360|no_ID	GL50803_13360|no_ID	GL50803_13360|no_ID	organism=Giardia_Assemblage_A_isolate_WB, product=Protein 21.1, location=GLCHR04:1086742-1088202(+), length=486, sequence_SO=chromosome, SO=protein_coding	1	6	19.8	52.639	486	0	6.4574	9//0	9//0	0//0	221920000	10087000	956370	942090	632670	512720	1134300	937020	1033100	608220	1015800	256980	246340	221050	94317	306710	228900	277010	407610	276220										13237000	14353000	14196000	14511000	15329000	15620000	15759000
GL50803_13372|no_ID	GL50803_13372|no_ID	GL50803_13372|no_ID	organism=Giardia_Assemblage_A_isolate_WB, product=Spindle pole protein, putative, location=GLCHR01:67874-69268(-), length=464, sequence_SO=chromosome, SO=protein_coding	1	2	23.7	55.266	464	0	3.998	9//0	2//7	0//9	106270000	4250800	423630	299370	155130	506410	512460	399280	139490	150750	341330	189930	81276	165660	118040	168510	56712	227330	76898	238610										8153800	8152000	6506800	8737300	9163900	7142400	7222900
GL50803_13412|no_ID	GL50803_13412|no_ID	GL50803_13412|no_ID	organism=Giardia_Assemblage_A_isolate_WB, product=Acidic ribosomal protein P0, location=GLCHR05:3146063-3146818(+), length=251, sequence_SO=chromosome, SO=protein_coding	1	5	29.5	28.496	251	0	7.1992	4//5	9//0	0//0	156010000	13001000	283250	1136000	1166000	676950	373990	697250	1493600	842170	1487900	1071100	250480	794450	431850	508330	423970	494120	259430	609930											13347000	11818000	11206000		10608000	10273000
GL50803_13413|no_ID	GL50803_13413|no_ID	GL50803_13413|no_ID	organism=Giardia_Assemblage_A_isolate_WB, product=hypothetical protein, location=GLCHR05:3145455-3146006(-), length=183, sequence_SO=chromosome, SO=protein_coding	1	2	15.3	20.539	183	0	6.7901	9//0	7//2	0//0	60525000	5502300	383960	426530	495190	425920	361850	358100	193330	194290	333860	312570	211100	253160	214060	263850	265290	293040	281720	234450										4042900	5385000	5333300	4471500	3761400	3602100	3976700
GL50803_134442|no_ID	GL50803_134442|no_ID;GL50803_134441|no_ID	GL50803_134442|no_ID;GL50803_134441|no_ID	organism=Giardia_Assemblage_A_isolate_WB, product=hypothetical protein, location=GLCHR05:1241250-1241645(-), length=131, sequence_SO=chromosome, SO=protein_coding;organism=Giardia_Assemblage_A_isolate_WB, product=hypothetical protein, location=GLCHR05:1300	2	2	23.7	14.547	131	0	7.8579	6//2	6//2	9//0	175620000	43906000	1970200	1748400	2365200	686610	1976500		322910	2082400	2056700	1863500		1240000	875860	1266300	830230	958800	1251100	1255900	2498400	1819000	2112400	2099100	2068200	2252600	3365100	2292400	2648000	8141700	7425900	8680500	8398400	8250100		3765800
GL50803_1345|no_ID	GL50803_1345|no_ID	GL50803_1345|no_ID	organism=Giardia_Assemblage_A_isolate_WB, product=Ribosomal protein L10a, location=GLCHR05:3788438-3789103(-), length=221, sequence_SO=chromosome, SO=protein_coding	1	18	69.7	24.997	221	0	192.33	9//0	9//0	9//0	12073000000	862370000	61085000	59298000	65369000	49452000	53819000	48672000	52504000	49615000	48986000	31471000	31065000	32547000	29744000	28002000	27506000	31131000	31641000	31774000	12187000	11440000	12702000	10276000	9963100	10364000	10549000	10713000	10493000	750170000	791450000	695320000	611490000	692470000	602620000	639420000
GL50803_13452|no_ID	GL50803_13452|no_ID	GL50803_13452|no_ID	organism=Giardia_Assemblage_A_isolate_WB, product=Regulator of nonsense transcripts 1-like protein, location=GLCHR04:129238-133152(+), length=1304, sequence_SO=chromosome, SO=protein_coding	1	12	13.3	147.48	1304	0	29.415	9//0	9//0	6//3	360300000	5298500	303910	338710	411120	371000	465400	426960	337560	384670	293330	134070	94325	126340	83370	56320	167700	137540	135680	153420	102250	59487	111180	93277	37477	125810	117130	131800	98677	16694000	16579000	16438000	25161000	19797000	18914000	17571000
GL50803_13467|no_ID	GL50803_13467|no_ID	GL50803_13467|no_ID	organism=Giardia_Assemblage_A_isolate_WB, product=hypothetical protein, location=GLCHR01:1255852-1256784(-), length=310, sequence_SO=chromosome, SO=protein_coding	1	16	74.2	35.048	310	0	61.866	9//0	9//0	9//0	1763600000	97977000	6469000	7167800	6337200	5027700	6534600	7753200	4380100	5630400	4696100	3846900	3142800	3338400	2593100	2881400	2372000	2470000	3070600	3122500	2205800	2121000	1924700	1852300	1874200	1751900	1862200	1853400	1697700	83048000	76400000	90128000	65758000	88366000	82612000	78012000
GL50803_134710|no_ID	GL50803_134710|no_ID	GL50803_134710|no_ID	organism=Giardia_Assemblage_A_isolate_WB, product=Variant-Specific Surface Protein 167 (VSP-167), location=GLCHR02:1283735-1285645(+), length=636, sequence_SO=chromosome, SO=protein_coding	1	2	4.9	63.946	636	0.00046598	3.3317	2//7	0//0	0//0	34754000	1448100	227260	119340	153200	213600	214460	86134	150550	171710	111830																			3395500			6524200		3876600
GL50803_13475|no_ID	GL50803_13475|no_ID	GL50803_13475|no_ID	organism=Giardia_Assemblage_A_isolate_WB, product=Axoneme-associated protein GASP-180, location=GLCHR05:1995462-2001836(-), length=2124, sequence_SO=chromosome, SO=protein_coding	1	46	33.2	236.33	2124	0	323.31	9//0	9//0	9//0	11308000000	91197000	5845500	5394100	6188300	5397600	5865600	5808700	5045500	5052700	4806800	3251600	3084300	3213700	2802400	3048200	2971300	3472800	3374400	3501400	1563000	1458500	1652900	1487500	1478700	1302300	1381600	1428000	1319400	685090000	548650000	535490000	539760000	559790000	586390000	496130000
GL50803_13500|no_ID	GL50803_13500|no_ID	GL50803_13500|no_ID	organism=Giardia_Assemblage_A_isolate_WB, product=TCP-1 chaperonin subunit theta, location=GLCHR02:523848-525539(-), length=563, sequence_SO=chromosome, SO=protein_coding	1	23	60.2	60.646	563	0	230.35	9//0	9//0	9//0	4148000000	138270000	7507600	6507700	8166200	6897700	7843400	7765700	7237200	6790400	6517900	3683400	3667800	3166500	3288000	2798000	2906600	3653700	3364300	4216500	4945400	4967300	5571500	4382800	4341300	4121300	4601400	4806500	4550700	189340000	185450000	197070000	174960000	188250000	192950000	202080000
GL50803_13528|no_ID	GL50803_13528|no_ID	GL50803_13528|no_ID	organism=Giardia_Assemblage_A_isolate_WB, product=sec1 family member, location=GLCHR01:629458-631383(-), length=641, sequence_SO=chromosome, SO=protein_coding	1	2	8	71.639	641	0.00091827	3.0051	2//7	1//8	0//0	80287000	2867400	114790	189390	397080	408800	366790	396150	179770	310490	194720				86324	75601			147470											5819100	7577600	7191100	7729800	7121300	7291900	7624800
GL50803_13561|no_ID	GL50803_13561|no_ID	GL50803_13561|no_ID	organism=Giardia_Assemblage_A_isolate_WB, product=Translation elongation factor, location=GLCHR01:1067350-1068012(-), length=220, sequence_SO=chromosome, SO=protein_coding	1	8	77.3	24.759	220	0	109.51	9//0	9//0	0//9	11177000000	1117700000	79276000	75228000	87141000	84315000	78449000	85039000	71795000	74337000	76400000	49065000	45342000	46566000	39512000	38095000	39623000	47390000	48113000	52060000										781030000	767290000	790160000	807250000	827640000	825890000	800350000
GL50803_13575|no_ID	GL50803_13575|no_ID;GSB_13575-t26_1-p1	GL50803_13575|no_ID;GSB_13575-t26_1-p1	organism=Giardia_Assemblage_A_isolate_WB, product=Dynein light chain, location=GLCHR04:2529908-2530231(+), length=107, sequence_SO=chromosome, SO=protein_coding;transcript=GSB_13575-t26_1 gene=GSB_13575 organism=Giardia_Assemblage_B_isolate_GS_B gene_produ	2	3	43	12.05	107	0	17.43	9//0	7//2	5//4	147780000	24630000	901850	1276900	1369000	1794500	1119500	971530	1943800	1909500	1506600	420660	442760	393910	528530	476440	525880	585340	715660	475560	719100	929550	914820	943210	591850	783460	895300	600550	894050	6495800	6868600	6014700	8816800	8212000	7003100	7141400
GL50803_13584|no_ID	GL50803_13584|no_ID	GL50803_13584|no_ID	organism=Giardia_Assemblage_A_isolate_WB, product=hypothetical protein, location=AACB02000066:4065-5225(+), length=386, sequence_SO=contig, SO=protein_coding	1	7	77.5	43.636	386	0	121.06	9//0	9//0	0//9	2199500000	84597000	5704400	5135600	7018700	6410200	7384900	7577000	4695000	4508400	4351900	4021600	3019000	3041700	2462500	2941600	3130400	4316900	4690300	4187200										151760000	151620000	168150000	207710000	188660000	174080000	132570000
GL50803_135886|no_ID	GL50803_135886|no_ID;GL50803_135885|no_ID;GSB_150820-t26_1-p1	GL50803_135886|no_ID;GL50803_135885|no_ID	organism=Giardia_Assemblage_A_isolate_WB, product=hypothetical protein, location=GLCHR05:2683035-2683670(+), length=211, sequence_SO=chromosome, SO=protein_coding;organism=Giardia_Assemblage_A_isolate_WB, product=hypothetical protein, location=GLCHR05:2727	3	7	43.1	24.038	211	0	40.19	9//0	9//0	0//0	572940000	47745000	3617800	3579500	4634300	3323000	3799100	3523700	3253800	3344200	3148800	1920200	1442300	2014500	1804800	1586000	1631500	1455700	1782300	1883100										35128000	35250000	35949000	34683000	40811000	31619000	34849000
GL50803_136021|no_ID	GL50803_136021|no_ID;GL50803_136020|no_ID;GL50803_101291|no_ID;GSB_154279-t26_1-p1	GL50803_136021|no_ID;GL50803_136020|no_ID;GL50803_101291|no_ID	organism=Giardia_Assemblage_A_isolate_WB, product=Beta tubulin, location=GLCHR05:3630334-3631677(+), length=447, sequence_SO=chromosome, SO=protein_coding;organism=Giardia_Assemblage_A_isolate_WB, product=Beta tubulin, location=GLCHR05:3625697-3627040(-),	4	45	85	50.049	447	0	323.31	9//0	9//0	9//0	244020000000	12201000000	525290000	565160000	608650000	536060000	523310000	560000000	493230000	468370000	439220000	336350000	298830000	289700000	272370000	272560000	284960000	347040000	355400000	357760000	550300000	563480000	578050000	484450000	471100000	453280000	519280000	529520000	517070000	10435000000	10917000000	10540000000	10342000000	10238000000	10307000000	9827900000
GL50803_13603|no_ID	GL50803_13603|no_ID	GL50803_13603|no_ID	organism=Giardia_Assemblage_A_isolate_WB, product=hypothetical protein, location=GLCHR02:339389-340012(+), length=207, sequence_SO=chromosome, SO=protein_coding	1	12	64.3	23.381	207	0	79.823	9//0	9//0	9//0	2061100000	206110000	11265000	12453000	15096000	13336000	12690000	13520000	11830000	11128000	11429000	8677300	7977400	9302200	6792300	7016800	5470500	7833400	8552800	9415000	2819900	2838000	2661000	1593100	2179500	2726700	2475300	2374600	2655600	114730000	125740000	137860000	117900000	132100000	105250000	122250000
GL50803_13608|no_ID	GL50803_13608|no_ID	GL50803_13608|no_ID	organism=Giardia_Assemblage_A_isolate_WB, product=Acetyl-CoA synthetase, location=GLCHR03:1776507-1778687(-), length=726, sequence_SO=chromosome, SO=protein_coding	1	21	74	78.1	726	0	323.31	9//0	9//0	0//9	7901800000	232410000	17201000	15430000	19552000	18666000	18345000	18948000	14578000	13933000	13347000	9959200	8897200	9349200	8083600	7828900	7519500	9876300	10310000	10579000										565300000	531530000	539100000	620120000	638850000	613330000	585780000
GL50803_13616|no_ID	GL50803_13616|no_ID;GSB_13616-t26_1-p1	GL50803_13616|no_ID;GSB_13616-t26_1-p1	organism=Giardia_Assemblage_A_isolate_WB, product=Glycine-rich protein, location=GLCHR05:3875155-3876609(-), length=484, sequence_SO=chromosome, SO=protein_coding;transcript=GSB_13616-t26_1 gene=GSB_13616 organism=Giardia_Assemblage_B_isolate_GS_B gene_pro	2	3	6.2	53.683	484	0.0026619	2.324	6//0	4//4	0//0	41468000	1974700	99655		312890		375620	111850	121450	286520		74448	136630	66986	120940	47293	48077	55625	116670
GL50803_13651|no_ID	GL50803_13651|no_ID	GL50803_13651|no_ID	organism=Giardia_Assemblage_A_isolate_WB, product=hypothetical protein, location=GLCHR01:947822-949909(-), length=695, sequence_SO=chromosome, SO=protein_coding	1	10	32.1	78.443	695	0	56.553	9//0	9//0	0//9	608720000	17903000	1085200	1085300	1190500	1333100	1251300	1179100	1115900	1335800	1504100	710110	601420	825760	678600	590530	673830	885560	949550	907820										38661000	41246000	40403000	39350000	44040000	37836000	46786000
GL50803_13661|no_ID	GL50803_13661|no_ID;GSB_153185-t26_1-p1	GL50803_13661|no_ID;GSB_153185-t26_1-p1	organism=Giardia_Assemblage_A_isolate_WB, product=Eukaryotic translation initiation factor 3 subunit 2, location=GLCHR05:4051443-4052495(-), length=350, sequence_SO=chromosome, SO=protein_coding;transcript=GSB_153185-t26_1 gene=GSB_153185 organism=Giardia_	2	2	6.9	38.415	350	0	6.3823	6//3	7//2	2//7	98238000	12280000	273290	185380	300100	303640	1100400	1044100	967070	1028200	930120	1073900	627530	923260	120860	144790	497070	595190	190290	177980	159640	208280	225510	222410	186420	164860	184780	219540	225080	5291600	3689200	4391600	6009500	4069900	3671800	3554200
GL50803_13747|no_ID	GL50803_13747|no_ID	GL50803_13747|no_ID	organism=Giardia_Assemblage_A_isolate_WB, product=C4 group specific protein, location=GLCHR04:2371207-2371803(-), length=198, sequence_SO=chromosome, SO=protein_coding	1	14	60.1	21.936	198	0	179.3	9//0	9//0	4//5	14156000000	1286900000	104330000	109660000	121240000	96050000	99672000	104360000	94189000	95983000	96111000	44886000	39280000	43109000	35221000	34363000	32739000	42422000	44392000	48265000	66599	52165	22662	173020	102320	77918	79905	42837		1395900000	569520000	1406700000	1293400000	1327900000	518650000	1338200000
GL50803_13756|no_ID	GL50803_13756|no_ID	GL50803_13756|no_ID	organism=Giardia_Assemblage_A_isolate_WB, product=Proteasome subunit beta type 3, location=GLCHR04:2159968-2160591(-), length=207, sequence_SO=chromosome, SO=protein_coding	1	8	46.4	23.038	207	0	36.339	9//0	9//0	9//0	930110000	116260000	7300700	6890400	8684100	8410100	8010700	8985600	6448700	6286400	5788900	3188700	2384700	3607400	2992000	2790200	2643400	3830500	3644900	3418200	3442100	2625800	2790000	2126100	1807200	2816800	1625100	1786000	1939300	47791000	40052000	45528000	52130000	51432000	58468000	41603000
GL50803_137603|no_ID	GL50803_137603|no_ID;GSB_137603-t26_1-p1	GL50803_137603|no_ID	organism=Giardia_Assemblage_A_isolate_WB, product=TMP52, location=GLCHR05:4140840-4142237(+), length=465, sequence_SO=chromosome, SO=protein_coding	2	9	21.3	52.364	465	0	25.246	9//0	9//0	2//0	637290000	31865000	2217000	1745300	2275700	1649900	1956300	2004800	1499800	1663600	1706300	1608600	1487600	1354900	1190900	928980	1192100	1514000	1540700	1583300		2744700								43098000	34461000	38844000	37843000	41248000	41548000	35421000
GL50803_137606|no_ID	GL50803_137606|no_ID;GL50803_112331|no_ID	GL50803_137606|no_ID	organism=Giardia_Assemblage_A_isolate_WB, product=Variant-Specific Surface Protein 92 (VSP-92), location=GLCHR04:1304172-1306730(+), length=852, sequence_SO=chromosome, SO=protein_coding	2	6	32.3	89.006	852	0	84.942	9//0	2//6	0//0	921100000	21931000	2640100	2020600	2252000	1629300	2982000	2212100	1446200	2047900	2305400	780880		86683		54977	130030	454610	684520	203830										79116000	65203000	72121000	68359000	140020000	71987000	56565000
GL50803_137608|no_ID	GL50803_137608|no_ID	GL50803_137608|no_ID	organism=Giardia_Assemblage_A_isolate_WB, product=Variant-Specific Surface Protein 175 (VSP-175), location=GLCHR04:1571991-1573652(+), length=553, sequence_SO=chromosome, SO=protein_coding	1	2	36	55.921	553	0	83.438	0//6	9//0	0//0	3368200000	198130000										25898000	22544000	22414000	15741000	20104000	21080000	23915000	22983000	23453000
GL50803_137612|no_ID	GL50803_137612|no_ID	GL50803_137612|no_ID	organism=Giardia_Assemblage_A_isolate_WB, product=Variant-Specific Surface Protein 160 (VSP-160), location=GLCHR01:174065-176662(-), length=865, sequence_SO=chromosome, SO=protein_coding	1	21	50.8	89.6	865	0	130.54	9//0	1//5	0//0	1373900000	29868000	3214500	3429800	4119200	3291100	3136400	3408800	2986000	3246300	2908400						127720													158180000	163710000	152460000	147120000	152760000	152140000	148590000
GL50803_137613|no_ID	GL50803_137613|no_ID;GL50803_103142|no_ID;GL50803_101589|no_ID	GL50803_137613|no_ID;GL50803_103142|no_ID	organism=Giardia_Assemblage_A_isolate_WB, product=Variant-Specific Surface Protein 188 (VSP-188), location=AACB02000073:3680-4864(+), length=394, sequence_SO=contig, SO=protein_coding;organism=Giardia_Assemblage_A_isolate_WB, product=Variant-Specific Surfa	3	11	25.1	40.536	394	0	323.31	9//0	0//0	0//0	7549800000	503320000	58279000	53990000	64525000	53201000	53671000	57047000	53699000	55558000	53350000																			836050000	849980000	829620000	762980000	769210000	826300000	850390000
GL50803_137617|no_ID	GL50803_137617|no_ID	GL50803_137617|no_ID	organism=Giardia_Assemblage_A_isolate_WB, product=Variant-Specific Surface Protein 77 (VSP-77), location=GLCHR05:3524368-3526572(-), length=734, sequence_SO=chromosome, SO=protein_coding	1	13	46.7	75.502	734	0	100.88	9//0	0//4	0//0	709190000	17730000	1910800	2017900	2350700	1883400	1891100	1716600	1976900	2048100	1934300																			71154000	78987000	87171000	81109000	74005000	83589000	78336000
GL50803_137618|no_ID	GL50803_137618|no_ID	GL50803_137618|no_ID	organism=Giardia_Assemblage_A_isolate_WB, product=Variant-Specific Surface Protein 8 (VSP-8), location=GLCHR04:630732-633293(+), length=853, sequence_SO=chromosome, SO=protein_coding	1	44	61.7	88.66	853	0	323.31	9//0	7//2	0//0	17978000000	438480000	51258000	52220000	58004000	47316000	47217000	47008000	45292000	44204000	44604000	180190	145080	243190	25301	145090	152850	124720	186350	148500										2046400000	2265900000	2068500000	2082300000	1973200000	2031900000	1804300000
GL50803_13766|no_ID	GL50803_13766|no_ID	GL50803_13766|no_ID	organism=Giardia_Assemblage_A_isolate_WB, product=Protein 21.1, location=GLCHR03:601168-603705(-), length=845, sequence_SO=chromosome, SO=protein_coding	1	24	36	92.962	845	0	136.82	9//0	9//0	9//0	1496200000	34004000	1975800	1571500	2201000	1892500	1899600	2184100	1419900	1779400	1791600	1161100	951450	1040000	941090	752680	1045500	1300700	1075100	1303700	803970	1155100	1069500	707530	754670	839370	614770	928000	844430	65067000	56751000	68269000	65655000	62071000	78975000	61361000
GL50803_137684|no_ID	GL50803_137684|no_ID	GL50803_137684|no_ID	organism=Giardia_Assemblage_A_isolate_WB, product=hypothetical protein, location=GLCHR05:3608004-3612014(-), length=1336, sequence_SO=chromosome, SO=protein_coding	1	9	8.8	147.88	1336	0	17.017	9//0	9//0	0//0	334660000	5397800	370960	304140	491580	393920	427960	390320	334130	310470	357050	256390	233760	106840	216410	147490	181680	291490	291790	291420										20949000	23046000	17733000	22844000	22800000	24698000	18964000
GL50803_137695|no_ID	GL50803_137695|no_ID	GL50803_137695|no_ID	organism=Giardia_Assemblage_A_isolate_WB, product=Kinase, CMGC DYRK, location=GLCHR01:164184-166766(-), length=860, sequence_SO=chromosome, SO=protein_coding	1	2	19.2	97.248	860	0	6.6474	7//2	6//3	9//0	67344000	1870700	152670	72565	203330	142100	39167	158000	50539	48827	23135	66903		76358	71536	56773	15313	69954	21038	92699	71425	64247	85196	78333	36770	32449	29487	34133	77716	2775300	3412900	3101500	3315200	2989200	2654400	2490700
GL50803_137698|no_ID	GL50803_137698|no_ID	GL50803_137698|no_ID	organism=Giardia_Assemblage_A_isolate_WB, product=Sec13 (Sec13), location=GLCHR05:4217249-4218133(+), length=294, sequence_SO=chromosome, SO=protein_coding	1	7	32	31.464	294	0	52.787	9//0	9//0	0//0	469610000	46961000	4128600	3666200	4599700	3965500	2722400	2738900	3018300	3307700	2616600	2055700	1866300	2019300	1450100	1536100	1501000	1943000	2229800	1596200										32743000	33865000	32883000	31408000	28911000	25519000	30221000
GL50803_137703|no_ID	GL50803_137703|no_ID;GL50803_113470|no_ID;GL50803_102617|no_ID;GL50803_106673|no_ID	GL50803_137703|no_ID	organism=Giardia_Assemblage_A_isolate_WB, product=Protein 21.1, location=GLCHR05:2739084-2740625(+), length=513, sequence_SO=chromosome, SO=protein_coding	4	18	54.4	56.586	513	0	94.743	9//0	9//0	0//0	1410100000	44066000	4356600	3858700	4534800	4085500	3872300	4311900	3576900	3341800	3093800	1039200	1114600	1142400	785980	846580	894580	940540	1110900	1159300										105560000	104630000	111600000	109790000	95031000	105650000	93568000
GL50803_137712|no_ID	GL50803_137712|no_ID	GL50803_137712|no_ID	organism=Giardia_Assemblage_A_isolate_WB, product=hypothetical protein, location=GLCHR05:2340789-2360165(-), length=6458, sequence_SO=chromosome, SO=protein_coding	1	14	3.4	707.7	6458	0	15.694	9//0	8//1	1//5	273070000	889480	66681	68131	58213	66832	72673	66990	88760	50825	80951	9124.5	23619	11314	23109	19005	24462	41321	39406	33426	6893.5			6928.7	6210.6	8766	9386.5	6454.7		17053000	17109000	14972000	11358000	11674000	12895000	31721000
GL50803_137716|no_ID	GL50803_137716|no_ID	GL50803_137716|no_ID	organism=Giardia_Assemblage_A_isolate_WB, product=Axoneme-associated protein GASP-180, location=GLCHR05:2250354-2255111(-), length=1585, sequence_SO=chromosome, SO=protein_coding	1	193	86.6	174.78	1585	0	323.31	9//0	9//0	9//0	187180000000	1910000000	121430000	117080000	141990000	116190000	117390000	117790000	109150000	106350000	109650000	83056000	77213000	78861000	74037000	68378000	70264000	73819000	76806000	72332000	20609000	20327000	21466000	19619000	19817000	17699000	19620000	19839000	19199000	11544000000	11588000000	11899000000	11221000000	11403000000	11403000000	11177000000
GL50803_137733|no_ID	GL50803_137733|no_ID	GL50803_137733|no_ID	organism=Giardia_Assemblage_A_isolate_WB, product=Kinase, NEK, location=GLCHR02:970241-971134(+), length=297, sequence_SO=chromosome, SO=protein_coding	1	7	39.4	32.803	297	0	23.907	9//0	9//0	1//8	496290000	35449000	2333100	2262100	2408700	2073300	1843900	1920000	2714000	2224700	2170100	283170	231660	249620	259130	520990	258560	234930	222470	223780	1828400	1801600	2058200	995220	1259900	1432600	1901000	828930	909200	31040000	29740000	22858000	23230000	21169000	24901000	30623000
GL50803_137740|no_ID	GL50803_137740|no_ID	GL50803_137740|no_ID	organism=Giardia_Assemblage_A_isolate_WB, product=Variant-Specific Surface Protein 3 (VSP-3), location=GLCHR03:838391-839746(+), length=451, sequence_SO=chromosome, SO=protein_coding	1	2	26.8	46.479	451	0	13.591	2//7	0//0	0//0	53277000	3551800	396530	476590	604720	384450	411240	224450	327120	444610	282130																			5388200	6254000	6074100	7027500	5727300	3876900	6713600
GL50803_137753|no_ID	GL50803_137753|no_ID	GL50803_137753|no_ID	organism=Giardia_Assemblage_A_isolate_WB, product=hypothetical protein, location=GLCHR03:290899-295260(-), length=1453, sequence_SO=chromosome, SO=protein_coding	1	21	24	163.21	1453	0	89.801	9//0	9//0	3//6	1123400000	15389000	634850	1154800	847950	919950	990350	1014600	1039000	1029500	1260000	715150	681020	671110	466060	609170	551220	686340	799000	661900	62160	90504	93149	47416	87929	72559	83998	80729	38675	89946000	97638000	47990000	53384000	68478000	98654000	67201000
GL50803_13809|no_ID	GL50803_13809|no_ID;GSB_13809-t26_1-p1	GL50803_13809|no_ID	organism=Giardia_Assemblage_A_isolate_WB, product=hypothetical protein, location=AACB02000013_frag:39755-40756(-), length=333, sequence_SO=contig, SO=protein_coding	2	3	12	37.283	333	0	3.8346	3//2	1//0	0//0	52633000	2631700			120220	254070	618240	503460	535670											600010												5132300	8004300	8526000	8855300	10322000
GL50803_13825|no_ID	GL50803_13825|no_ID	GL50803_13825|no_ID	organism=Giardia_Assemblage_A_isolate_WB, product=Kinesin-1, location=GLCHR03:1892805-1895744(-), length=979, sequence_SO=chromosome, SO=protein_coding	1	8	13.2	107.94	979	0	28.784	9//0	8//1	8//1	195930000	4081900	307840	321560	373990	343930	381580	191710	270400	352670	315230	142110	89632	87664	70631	91079	74007	144360	108890	102000	22104	28625	34689	45429	23510	24938	59140	46860	27359	10421000	5977600	7314500	11974000	14318000	7832900	16245000
GL50803_1383|no_ID	GL50803_1383|no_ID	GL50803_1383|no_ID	organism=Giardia_Assemblage_A_isolate_WB, product=hypothetical protein, location=GLCHR04:2517677-2518084(+), length=135, sequence_SO=chromosome, SO=protein_coding	1	2	18.5	15.303	135	0	11.453	9//0	4//5	0//0	125580000	25115000	2208100	2056500	2399900	2070200	2251200	2757400	1531600	1552000	1678500	671770	994410	1067600	684890	498760	453680	675290	771820	791690										8294200	7403600	8465300	8379100	9578100	11582000	5459100
GL50803_13864|no_ID	GL50803_13864|no_ID	GL50803_13864|no_ID	organism=Giardia_Assemblage_A_isolate_WB, product=Heat shock protein HSP 90-alpha, location=GLCHR05:1731251-1732225(+), length=324, sequence_SO=chromosome, SO=protein_coding	1	3	79.9	36.99	324	0	40.045	9//0	9//0	0//9	5630800000	511890000	34970000	30951000	37035000	32160000	35033000	34387000	27577000	27651000	29246000	28185000	24175000	25348000	18965000	18554000	20855000	26815000	27867000	32117000										377020000	340290000	362210000	352630000	389050000	370570000	343420000
GL50803_13890|no_ID	GL50803_13890|no_ID	GL50803_13890|no_ID	organism=Giardia_Assemblage_A_isolate_WB, product=Phosphatidyl synthase, location=GLCHR04:825842-826864(-), length=340, sequence_SO=chromosome, SO=protein_coding	1	2	10.3	37.62	340	0	5.7453	8//1	7//0	0//0	52635000	3289700	245580	271780	290180	250720	233870	273340	300030	249860	243460		111880	138730	119770		107940	160980	136860	154730										3844100	4372500	4033900	4011500	3728200	4282000	5149000
GL50803_13904|no_ID	GL50803_13904|no_ID	GL50803_13904|no_ID	organism=Giardia_Assemblage_A_isolate_WB, product=hypothetical protein, location=GLCHR05:2493053-2493574(+), length=173, sequence_SO=chromosome, SO=protein_coding	1	5	35.8	19.081	173	0	19.684	9//0	9//0	3//6	437770000	48641000	3271700	2890900	3257700	3156600	3261900	2855200	2766400	2791300	1968700	2373300	1607200	2005400	1464200	1972600	1079700	2036800	2296800	2489700	673780	729190	752350	534550	533230	524030	478020	432840	437190	31203000	24110000	27005000	27845000	28531000	24668000	25277000
GL50803_13914|no_ID	GL50803_13914|no_ID	GL50803_13914|no_ID	organism=Giardia_Assemblage_A_isolate_WB, product=hypothetical protein, location=GLCHR04:169021-171219(+), length=732, sequence_SO=chromosome, SO=protein_coding	1	3	14.3	79.632	732	0	11.106	5//4	1//7	0//9	97052000	3346600	287210	110140	280170	344240	306350	243330	364320	440960	150350	135430		112270	92666	71620	89397	111630	86110	120420										5969500	5530300	5931900	6833400	4935700	5435200	7951800
GL50803_13921|no_ID	GL50803_13921|no_ID	GL50803_13921|no_ID	organism=Giardia_Assemblage_A_isolate_WB, product=Kinase, NEK, location=GLCHR04:2455968-2457128(+), length=386, sequence_SO=chromosome, SO=protein_coding	1	2	14	43.108	386	0	5.8118	8//1	4//5	0//9	87928000	4187000	189640	145150	260990	230940	340810	404100	434710	326370	352620	212980	199010	206560	183120	67314	78672	177080	192640	184340										5102500	6534200	7051800	6196400	5386300	6904300	6622300
GL50803_13922|no_ID	GL50803_13922|no_ID	GL50803_13922|no_ID	organism=Giardia_Assemblage_A_isolate_WB, product=hypothetical protein, location=GLCHR04:2457227-2460490(-), length=1087, sequence_SO=chromosome, SO=protein_coding	1	17	27.9	113.87	1087	0	156.21	9//0	9//0	0//0	1283300000	27303000	1818200	1609400	2083500	1613300	1714300	1382000	1657200	1411600	1392000	1389100	1370600	1246400	1269500	1213500	1284800	1910900	1487000	1450100										81059000	80454000	87308000	84637000	81861000	74228000	87427000
GL50803_13930|no_ID	GL50803_13930|no_ID;GSB_13930-t26_1-p1	GL50803_13930|no_ID;GSB_13930-t26_1-p1	organism=Giardia_Assemblage_A_isolate_WB, product=ARF3 (giARF), location=GLCHR01:477750-478313(+), length=187, sequence_SO=chromosome, SO=protein_coding;transcript=GSB_13930-t26_1 gene=GSB_13930 organism=Giardia_Assemblage_B_isolate_GS_B gene_product=ADP-r	2	4	34.2	20.396	187	0	9.2891	9//0	9//0	1//4	169910000	14159000	1132000	968980	1149400	1199700	901160	969580	606550	867620	804920	464420	367920	451430	448670	355300	399430	555070	541840	533710	333750	238470		282480				311210	275280	12237000	12301000	11894000	11856000	11190000	10918000	10307000
GL50803_13943|no_ID	GL50803_13943|no_ID	GL50803_13943|no_ID	organism=Giardia_Assemblage_A_isolate_WB, product=Eukaryotic translation initiation factor 2 alpha subunit, location=GLCHR05:3280870-3281874(+), length=334, sequence_SO=chromosome, SO=protein_coding	1	3	32.3	38.103	334	0	53.235	9//0	9//0	0//9	240390000	12652000	1051600	600640	1280100	1092300	1113500	1008400	787830	645480	845260	673850	168900	508470	403140	398690	593560	466670	564490	449240										17250000	14028000	18103000	15550000	15061000	18693000	19627000
GL50803_13981|no_ID	GL50803_13981|no_ID	GL50803_13981|no_ID	organism=Giardia_Assemblage_A_isolate_WB, product=Kinase, NEK, location=GLCHR03:637726-641055(-), length=1109, sequence_SO=chromosome, SO=protein_coding	1	10	14	123.1	1109	0	25.332	8//1	8//1	4//4	291320000	4624200	326860	281820	386890	248950	307860	429250	491670	402980	108230	136230	159300	171830	121980	156660	138540	190710	177850	230700	25863	16129	16498	22422	22130	12044		23310	17457	13656000	14830000	14149000	11099000	11982000	26769000	15493000
GL50803_13998|no_ID	GL50803_13998|no_ID	GL50803_13998|no_ID	organism=Giardia_Assemblage_A_isolate_WB, product=Threonyl-tRNA synthetase, location=GLCHR05:1205079-1207166(+), length=695, sequence_SO=chromosome, SO=protein_coding	1	10	42.6	79.031	695	0	50.474	9//0	9//0	7//2	1041800000	24804000	1894000	2021400	1934900	2157100	1782300	1749700	1306300	1684300	1739100	922470	779840	1071400	663250	769380	646980	781770	732190	969380	126200	151590	180910	143010	114000	152360	133120	84211	113010	77570000	81975000	57132000	75923000	70388000	73457000	51909000
GL50803_14017|no_ID	GL50803_14017|no_ID	GL50803_14017|no_ID	organism=Giardia_Assemblage_A_isolate_WB, product=High cysteine membrane protein Group 2, location=GLCHR04:2318166-2320685(-), length=839, sequence_SO=chromosome, SO=protein_coding	1	4	5.8	89.726	839	0	10.135	7//2	8//1	0//0	543390000	18113000	1082400	1579200	1642900	1198800	1232800	1124100	1124700	1295800	1064000	1107300	740900	256900	843070	679970	147930	1070200	1031200	890900										33076000	40719000	40083000	30619000	29661000	30147000	39021000
GL50803_14019|no_ID	GL50803_14019|no_ID	GL50803_14019|no_ID	organism=Giardia_Assemblage_A_isolate_WB, product=Cathepsin B precursor, location=GLCHR04:2314740-2315642(-), length=300, sequence_SO=chromosome, SO=protein_coding	1	10	47	33.056	300	0	135.77	9//0	9//0	5//4	10695000000	891240000	74511000	73224000	86565000	62064000	54950000	62366000	60957000	59459000	63381000	31580000	28395000	31088000	24542000	24299000	24847000	35133000	35026000	33791000	409580		3969600	4522100	4994100	3449800	3449100	598260	3669800	732540000	770200000	828220000	725340000	678450000	704840000	724280000
GL50803_14045|no_ID	GL50803_14045|no_ID	GL50803_14045|no_ID	organism=Giardia_Assemblage_A_isolate_WB, product=hypothetical protein, location=GLCHR04:1395908-1396873(-), length=321, sequence_SO=chromosome, SO=protein_coding	1	6	33.6	35.872	321	0	22.179	5//2	3//5	0//0	75003000	4687700	364060		401540	98549	717600		685570	701770	438160	96941	205970	130950		245260	122570	79980	284550	114240
GL50803_14048|no_ID	GL50803_14048|no_ID	GL50803_14048|no_ID	organism=Giardia_Assemblage_A_isolate_WB, product=EB1, location=GLCHR04:1402950-1403666(-), length=238, sequence_SO=chromosome, SO=protein_coding	1	4	19.7	27.211	238	0	9.106	9//0	7//2	7//2	301500000	23192000	735770	810870	974520	953820	1028700	940390	974150	853890	978090	730270	638270	697470	542950	573360	547320	292640	673800	254330	1134900	1634900	1508300	897620	1205900	841660	985920	957660	825070	8449300	9711600	9189500	11572000	14178000	13460000	13994000
GL50803_14049|no_ID	GL50803_14049|no_ID	GL50803_14049|no_ID	organism=Giardia_Assemblage_A_isolate_WB, product=Ribosomal protein L32, location=GLCHR04:1407911-1408321(+), length=136, sequence_SO=chromosome, SO=protein_coding	1	12	64.7	15.948	136	0	56.845	9//0	9//0	9//0	14570000000	1618900000	78588000	79861000	95953000	73170000	74484000	68848000	63362000	68379000	75529000	42747000	43272000	47702000	49507000	39349000	39738000	43472000	46755000	44353000	75510000	73031000	70633000	66379000	59040000	47569000	51786000	48091000	51837000	597050000	636270000	630110000	577950000	593770000	587080000	599570000
GL50803_14091|no_ID	GL50803_14091|no_ID	GL50803_14091|no_ID	organism=Giardia_Assemblage_A_isolate_WB, product=Ribosomal protein L14, location=GLCHR04:726486-726881(-), length=131, sequence_SO=chromosome, SO=protein_coding	1	3	66.4	14.76	131	0	37.715	9//0	9//0	0//9	2071300000	414250000	30095000	35108000	35434000	26839000	30723000	31214000	26203000	25937000	25436000	20778000	15478000	14792000	13972000	15478000	13098000	18342000	17928000	17395000										144410000	164160000	139570000	133230000	143690000	148600000	134300000
GL50803_14117|no_ID	GL50803_14117|no_ID	GL50803_14117|no_ID	organism=Giardia_Assemblage_A_isolate_WB, product=hypothetical protein, location=GLCHR03:493804-495972(+), length=722, sequence_SO=chromosome, SO=protein_coding	1	2	3.3	80.355	722	0.0073753	1.9241	2//5	2//3	1//1	147790000	4105300		64473	69722	78566	37383	58506	34282		44216			26885	793180			767940	772930	24616	665100	667500									15329000	19617000	25442000	10594000	14115000	10504000
GL50803_14133|no_ID	GL50803_14133|no_ID;GSB_14133-t26_1-p1	GL50803_14133|no_ID;GSB_14133-t26_1-p1	organism=Giardia_Assemblage_A_isolate_WB, product=Protein 21.1, location=GLCHR03:468594-469385(+), length=263, sequence_SO=chromosome, SO=protein_coding;transcript=GSB_14133-t26_1 gene=GSB_14133 organism=Giardia_Assemblage_B_isolate_GS_B gene_product=Ankyr	2	2	8.4	28.193	263	0.00046468	3.2743	2//5	0//0	6//3	64628000	5385600	333400	307140	515490	546500	430200		330040	292720											237990	201340	305140	372620	412300	322270	212120	267120	299250	3983800	3841300	4921500	3150700	4779400		4207200
GL50803_14135|no_ID	GL50803_14135|no_ID	GL50803_14135|no_ID	organism=Giardia_Assemblage_A_isolate_WB, product=Nucleoside diphosphate kinase, location=GLCHR03:462824-463987(-), length=387, sequence_SO=chromosome, SO=protein_coding	1	12	46.3	43.12	387	0	53.115	9//0	9//0	3//6	831640000	46202000	1985100	4109300	2446800	3261000	2861200	2734800	3719300	3837800	4107500	1650000	2266800	1418800	1711300	1363100	1466900	1640900	1920000	1605900	290620	236000	140920	266270	269080	150980	178050	420650	142970	41306000	65530000	50601000	60157000	43371000	47285000	76836000
GL50803_14171|no_ID	GL50803_14171|no_ID	GL50803_14171|no_ID	organism=Giardia_Assemblage_A_isolate_WB, product=Ribosomal protein L37, location=GLCHR02:895612-895881(-), length=89, sequence_SO=chromosome, SO=protein_coding	1	9	55.1	10.301	89	0	100.39	9//0	9//0	9//0	6918100000	1383600000	76957000	56553000	93844000	78240000	77948000	83128000	60165000	72281000	63554000	39300000	35713000	41661000	36911000	34658000	28272000	37016000	41448000	38886000	32874000	61104000	58336000	42300000	40567000	35928000	37417000	37867000	40698000	305330000	333500000	327950000	317570000	334920000	354750000	307020000
GL50803_14174|no_ID	GL50803_14174|no_ID	GL50803_14174|no_ID	organism=Giardia_Assemblage_A_isolate_WB, product=Glutamate-rich WD-repeat protein, location=GLCHR02:891829-893424(-), length=531, sequence_SO=chromosome, SO=protein_coding	1	3	10.2	58.084	531	0	5.1833	8//0	1//4	9//0	61472000	3415100	478620	91452	201960	122190		130820	94436	87081	380010	31266	30710				50115	54077		39779	118360	116560	112860	110280	281060	279350	325300	139460	139350	3733100	2579300	1990100	3427400		3592800	2841200
GL50803_14200|no_ID	GL50803_14200|no_ID	GL50803_14200|no_ID	organism=Giardia_Assemblage_A_isolate_WB, product=Molybdenum cofactor sulfurase, location=GLCHR05:1522519-1524378(-), length=619, sequence_SO=chromosome, SO=protein_coding	1	8	18.1	68.614	619	0	31.489	9//0	9//0	9//0	362320000	9290100	370840	447360	664410	573370	378860	455100	507160	443220	530190	550060	446170	431790	452230	407930	332380	451150	515360	541720	35111	56985	47761	121980	154730	68772	113060	104230	88221	19162000	23991000	18436000	18419000	16657000	16762000	15418000
GL50803_14213|no_ID	GL50803_14213|no_ID	GL50803_14213|no_ID	organism=Giardia_Assemblage_A_isolate_WB, product=hypothetical protein, location=GLCHR04:581595-582497(-), length=300, sequence_SO=chromosome, SO=protein_coding	1	11	48.3	32.98	300	0	33.314	9//0	9//0	1//0	614520000	32343000	1755700	2032300	1973500	2807500	2587100	2940500	2774200	2511200	1940700	1622200	1185600	1462400	941730	1209100	1182000	1293700	1093100	1030500										42357000	34989000	44415000	42022000	42552000	39128000	47811000
GL50803_14216|no_ID	GL50803_14216|no_ID	GL50803_14216|no_ID	organism=Giardia_Assemblage_A_isolate_WB, product=Kinase, NEK, location=GLCHR03:1588685-1591009(-), length=774, sequence_SO=chromosome, SO=protein_coding	1	3	7.8	85.43	774	0.0073087	1.7679	0//0	2//6	2//6	139860000	4113500										192100		191800	202470	199040	163590	236170	254610	217590	434480	409890	376520	415630	63476	347240	344380		64532
GL50803_14223|no_ID	GL50803_14223|no_ID	GL50803_14223|no_ID	organism=Giardia_Assemblage_A_isolate_WB, product=Kinase, NEK, location=GLCHR05:2231121-2232029(+), length=302, sequence_SO=chromosome, SO=protein_coding	1	2	13.2	34.338	302	0.009754	1.5757	1//2	3//2	0//0	14934000	1148800	150210				143600			169490		164450				108220	133240	127350	152230											2036200				1836600
GL50803_14225|no_ID	GL50803_14225|no_ID	GL50803_14225|no_ID	organism=Giardia_Assemblage_A_isolate_WB, product=CXC-rich protein, location=GLCHR04:636445-641862(+), length=1805, sequence_SO=chromosome, SO=protein_coding	1	2	2.4	188.75	1805	0.0069535	1.944	2//0	7//0	0//8	12768000	185040	29102										24427			55855	22482	27381	25790											2534600
GL50803_14241|no_ID	GL50803_14241|no_ID	GL50803_14241|no_ID	organism=Giardia_Assemblage_A_isolate_WB, product=hypothetical protein, location=GLCHR05:1664882-1668985(-), length=1367, sequence_SO=chromosome, SO=protein_coding	1	2	2.3	153.63	1367	0	3.781	9//0	6//2	0//0	35361000	527780	37411	38582	34420	91168	27853	39276	43772	35327	24856	9897.9	13761	17357	26888		20131	24786	18913	23379										2687000	2848100	2195400	2688300	2037300	2823100	3446800
GL50803_14254|no_ID	GL50803_14254|no_ID	GL50803_14254|no_ID	organism=Giardia_Assemblage_A_isolate_WB, product=Protein 21.1, location=GLCHR04:2135406-2137820(-), length=804, sequence_SO=chromosome, SO=protein_coding	1	15	29	87.537	804	0	112.52	9//0	9//0	0//9	1095400000	25474000	1940700	1897500	2025400	1908600	2038600	2101100	1784200	1631100	1686300	1115100	1031400	733010	1000800	869470	940480	951840	862770	955220										74068000	77750000	69704000	79809000	74057000	74567000	69377000
GL50803_14285|no_ID	GL50803_14285|no_ID	GL50803_14285|no_ID	organism=Giardia_Assemblage_A_isolate_WB, product=Malic enzyme, location=GLCHR05:3782324-3783997(-), length=557, sequence_SO=chromosome, SO=protein_coding	1	41	70.7	61.5	557	0	323.31	9//0	9//0	9//0	23806000000	915630000	72001000	69708000	86848000	66821000	67040000	66895000	58731000	58708000	60553000	34043000	29117000	31537000	27297000	26079000	26780000	30659000	31727000	32594000	4697900	4191200	4371300	4485000	4155200	3656200	3938300	4771500	4222600	1768200000	1805500000	1854500000	1740100000	1707700000	1702600000	1689700000
GL50803_14299|no_ID	GL50803_14299|no_ID	GL50803_14299|no_ID	organism=Giardia_Assemblage_A_isolate_WB, product=hypothetical protein, location=GLCHR04:1818916-1819341(-), length=141, sequence_SO=chromosome, SO=protein_coding	1	2	27.7	15.554	141	0	3.7749	9//0	9//0	0//9	181320000	22665000	1288500	1708800	1871800	1507200	1538600	1222400	1490200	1485300	1609800	995650	1096100	1370500	1195400	928060	572760	966560	996810	820220										10508000	14323000	13556000	12563000	12778000	9976500	13324000
GL50803_14311|no_ID	GL50803_14311|no_ID	GL50803_14311|no_ID	organism=Giardia_Assemblage_A_isolate_WB, product=Serine/threonine protein phosphatase PP-X isozyme 2, location=GLCHR02:908563-909582(-), length=339, sequence_SO=chromosome, SO=protein_coding	1	10	41.3	38.302	339	0	58.564	9//0	9//0	9//0	1422700000	67746000	3771400	3953500	3310300	3319900	4081500	3991800	3465100	3651100	3275500	2345500	2089400	2378200	1987500	1734400	1789800	2133700	2193500	1838200	1718300	2046500	2005400	1862600	1723600	1704100	1818500	1939500	1616500	68778000	71990000	63153000	70649000	65618000	68723000	58961000
GL50803_14321|no_ID	GL50803_14321|no_ID	GL50803_14321|no_ID	organism=Giardia_Assemblage_A_isolate_WB, product=Ribosomal protein L30, location=GLCHR05:2161528-2161857(+), length=109, sequence_SO=chromosome, SO=protein_coding	1	6	49.5	11.684	109	0	63.058	9//0	9//0	9//0	7105300000	1015000000	50712000	53548000	67687000	56407000	57459000	59656000	51609000	48623000	47425000	38520000	35760000	36896000	31744000	30895000	29746000	27650000	29728000	28196000	26966000	29092000	28460000	24048000	25158000	24310000	23166000	26668000	24911000	314380000	339540000	348050000	336600000	331850000	341810000	330260000
GL50803_14329|no_ID	GL50803_14329|no_ID	GL50803_14329|no_ID	organism=Giardia_Assemblage_A_isolate_WB, product=Ribosomal protein S7, location=GLCHR05:3929483-3930055(-), length=190, sequence_SO=chromosome, SO=protein_coding	1	8	76.8	21.752	190	0	93.059	9//0	9//0	0//9	5024900000	334990000	14561000	20858000	24291000	22551000	22537000	23386000	22256000	22559000	21326000	17114000	14218000	15581000	15070000	14443000	14565000	16397000	16722000	16559000										311110000	352980000	333170000	331000000	323660000	332730000	356530000
GL50803_14345|no_ID	GL50803_14345|no_ID	GL50803_14345|no_ID	organism=Giardia_Assemblage_A_isolate_WB, product=Chromosome segregation protein, location=AACB02000071:25064-29410(+), length=1448, sequence_SO=contig, SO=protein_coding	1	4	7	160.22	1448	0.0073689	1.9164	5//4	3//6	0//7	186430000	2142900	181560	104440	38900	62421	192010	180260	249420	330620	215060	82322	21390	32615	21719	35247	159980	9950	102630	122370										16044000	12545000	11630000	4583600	10871000	16031000	20680000
GL50803_14346|no_ID	GL50803_14346|no_ID	GL50803_14346|no_ID	organism=Giardia_Assemblage_A_isolate_WB, product=hypothetical protein, location=AACB02000071:21395-24958(-), length=1187, sequence_SO=contig, SO=protein_coding	1	4	3.8	131.06	1187	0.0089936	1.6997	2//1	2//2	1//8	1022500000	19293000						56037			36037					95352		1419500	1530300	1411900	2169800	2144700	2160500	1508600	1345600	1293700	1120300	1487400	1512800
GL50803_14364|no_ID	GL50803_14364|no_ID	GL50803_14364|no_ID	organism=Giardia_Assemblage_A_isolate_WB, product=Kinase, CAMK CAMKL, location=GLCHR05:1581122-1583011(+), length=629, sequence_SO=chromosome, SO=protein_coding	1	6	13.5	69.903	629	0	6.9034	2//6	1//3	4//5	132130000	4128900	151240	100120	131970	1657100	72405	122250	107160		60232	39378				38637	45908		54010		133470	126720	170060	191290	109510	198630	299470	103120	216230
GL50803_14373|no_ID	GL50803_14373|no_ID	GL50803_14373|no_ID	organism=Giardia_Assemblage_A_isolate_WB, product=Dynamin (dynamin), location=GLCHR03:741223-743421(+), length=732, sequence_SO=chromosome, SO=protein_coding	1	67	85.2	79.512	732	0	323.31	9//0	9//0	9//0	58279000000	1266900000	66535000	66278000	72707000	62630000	65078000	67485000	58870000	61500000	57756000	43013000	39203000	37473000	36510000	35746000	33694000	40689000	39490000	42474000	39270000	39119000	42523000	38080000	36194000	36656000	36477000	36363000	35124000	2921400000	2861600000	2829200000	2808600000	2817700000	2823000000	2864900000
GL50803_14375|no_ID	GL50803_14375|no_ID	GL50803_14375|no_ID	organism=Giardia_Assemblage_A_isolate_WB, product=Asparaginyl-tRNA synthetase, location=GLCHR03:736922-738568(+), length=548, sequence_SO=chromosome, SO=protein_coding	1	11	42.3	62.437	548	0	36.354	9//0	9//0	0//9	1141400000	47559000	4288500	4328000	4588500	3370500	3985300	4022700	3139900	3569200	3297200	1521000	1617000	1644500	1547800	1357100	1303900	1605200	1305300	1067500										91045000	88056000	80583000	77823000	80290000	74990000	63790000
GL50803_14392|no_ID	GL50803_14392|no_ID	GL50803_14392|no_ID	organism=Giardia_Assemblage_A_isolate_WB, product=Metallo-beta-lactamase superfamily protein, location=GLCHR05:2365329-2366270(-), length=313, sequence_SO=chromosome, SO=protein_coding	1	3	16.6	34.696	313	0	18.157	9//0	8//1	0//0	240150000	18473000	1490600	1048800	1438500	1337500	1462900	1445200	878340	1103000	943070	829450	690190	998630	584200	615650	581620	894980	1090200	1040100										19745000	13944000	17590000	16982000	20092000	18775000	12952000
GL50803_14400|no_ID	GL50803_14400|no_ID	GL50803_14400|no_ID	organism=Giardia_Assemblage_A_isolate_WB, product=hypothetical protein, location=GLCHR01:1189800-1190840(-), length=346, sequence_SO=chromosome, SO=protein_coding	1	2	9.5	35.823	346	0.0077286	1.7497	7//2	3//5	0//0	24610000	2050800	136120	109060	157730	260070	197580	137540	104570	275300	96381	91357	39689	49865	109710	88791		65325	70646	61073										1875900	1582800	1941200	1759100	1416100	1894300	1588700
GL50803_14413|no_ID	GL50803_14413|no_ID;GSB_14413-t26_1-p1	GL50803_14413|no_ID;GSB_14413-t26_1-p1	organism=Giardia_Assemblage_A_isolate_WB, product=DNA-directed RNA polymerase RPB10, location=GLCHR04:246525-246893(-), length=122, sequence_SO=chromosome, SO=protein_coding;transcript=GSB_14413-t26_1 gene=GSB_14413 organism=Giardia_Assemblage_B_isolate_GS	2	2	30.3	13.865	122	0	10.452	7//1	9//0	8//1	83477000	10435000	792300	1146800		802320	205540	588360	202460	1031000	249120	138030	448520	405160	445040	544580	451660	373400	534610	563220	161410	155800	147190	163340	113940	135140	228330	184920	222460	4476400	4999700		4170200	4200000	3325700	4453600
GL50803_14434|no_ID	GL50803_14434|no_ID	GL50803_14434|no_ID	organism=Giardia_Assemblage_A_isolate_WB, product=Protein 21.1, location=GLCHR02:1057737-1059095(+), length=452, sequence_SO=chromosome, SO=protein_coding	1	14	45.6	49.682	452	0	90.035	9//0	9//0	9//0	1612800000	73311000	4854600	4780300	5314800	4157500	4692100	4644400	4314400	4058900	3947800	2496000	2238000	2189300	1811400	1952800	1708600	1917800	2221800	2194900	1509800	1677300	1687900	1675100	1377900	1500700	1523900	1204900	1657600	90349000	96324000	80802000	71124000	85153000	75250000	82423000
GL50803_14460|no_ID	GL50803_14460|no_ID	GL50803_14460|no_ID	organism=Giardia_Assemblage_A_isolate_WB, product=Ubiquitin carboxyl-terminal hydrolase 4, location=GLCHR05:2525772-2528231(-), length=819, sequence_SO=chromosome, SO=protein_coding	1	14	27.1	93.055	819	0	50.258	9//0	9//0	7//1	662770000	17441000	1079100	1075300	1365500	1112200	1281400	1005800	1074600	1032500	1127900	764760	864530	537410	773420	821700	743890	735570	959630	866070	33624	26355	20087		24355	29234	25782	29443	31161	38383000	41534000	33826000	89987000	40914000	44710000	39818000
GL50803_14469|no_ID	GL50803_14469|no_ID	GL50803_14469|no_ID	organism=Giardia_Assemblage_A_isolate_WB, product=R-SNARE 3, location=GLCHR01:878817-879536(+), length=239, sequence_SO=chromosome, SO=protein_coding	1	11	52.3	26.344	239	0	94.262	9//0	9//0	9//0	2503400000	208620000	11640000	10283000	10400000	9062300	9002000	10050000	9483100	8098200	8488500	7248200	6132000	6776100	5776000	5026900	5029700	5365400	6205600	6665000	7487100	7058100	8348000	8199600	7164100	7301100	7921100	7251800	7154800	128370000	124290000	101070000	98488000	101800000	105700000	106060000
GL50803_14475|no_ID	GL50803_14475|no_ID	GL50803_14475|no_ID	organism=Giardia_Assemblage_A_isolate_WB, product=hypothetical protein, location=GLCHR03:282970-286401(+), length=1143, sequence_SO=chromosome, SO=protein_coding	1	5	6.8	126.88	1143	0	16.366	7//2	6//3	0//0	97480000	1874600	142220	167380	160250	192770	182030	191810	153700	125300	145830	13943	67893	29076	57792	30609	66810	32814	43520	70876										7272600	8700300	6085300	4725900	6760800	6005000	5722400
GL50803_14481|no_ID	GL50803_14481|no_ID	GL50803_14481|no_ID	organism=Giardia_Assemblage_A_isolate_WB, product=hypothetical protein, location=GLCHR05:3543992-3544396(+), length=134, sequence_SO=chromosome, SO=protein_coding	1	6	35.8	15.599	134	0	19.993	9//0	9//0	0//0	519320000	64915000	4887800	3021600	5689900	3446000	4735700	4808100	4212600	4053100	2677900	3803900	3271700	2969500	1513000	3193100	3080000	3243900	3682100	2624800										38499000	40990000	35051000	39792000	41430000	38076000	33670000
GL50803_14487|no_ID	GL50803_14487|no_ID	GL50803_14487|no_ID	organism=Giardia_Assemblage_A_isolate_WB, product=hypothetical protein, location=GLCHR05:1228723-1231524(+), length=933, sequence_SO=chromosome, SO=protein_coding	1	2	2.6	102.45	933	0.0097997	1.6256	1//8	2//7	8//0	273500000	7391900	312040	241990	420610	519270	551840	538660	251220	255400	295360	445730	163040	179000	90694	98632	96267	447150	227310	243650	259380	315420		194150	256320	243530	250700	195650	298850	11343000	9568400	15035000	16894000	17634000	17092000	10329000
GL50803_14497|no_ID	GL50803_14497|no_ID	GL50803_14497|no_ID	organism=Giardia_Assemblage_A_isolate_WB, product=20S proteasome alpha subunit 3, location=GLCHR04:1151637-1152371(+), length=244, sequence_SO=chromosome, SO=protein_coding	1	2	49.2	26.712	244	0	14.329	9//0	9//0	0//9	251420000	22856000	1615600	1323100	1557500	3291600	1260200	1460600	1296300	1262000	1429500	891360	781330	818230	514240	625460	1374900	735630	1897100	721690										21399000	18013000	18321000	17420000	16999000	19362000	18825000
GL50803_14519|no_ID	GL50803_14519|no_ID	GL50803_14519|no_ID	organism=Giardia_Assemblage_A_isolate_WB, product=Cysteine desulfurase, location=GLCHR03:1250752-1252053(+), length=433, sequence_SO=chromosome, SO=protein_coding	1	5	18.9	47.692	433	0	8.635	7//2	1//8	4//0	209550000	9525000	871930	489000	695390	619170	901400	920520	508700	679120	792160	142420	130720	131080	111130	132080	116710	118900	146460	124450	569410	451400	514950			357890				11686000	11128000	10164000	11348000	11762000	12894000	13683000
GL50803_14521|no_ID	GL50803_14521|no_ID;GL50803_16076|no_ID	GL50803_14521|no_ID;GL50803_16076|no_ID	organism=Giardia_Assemblage_A_isolate_WB, product=Peroxiredoxin 1, location=GLCHR03:1256829-1257434(-), length=201, sequence_SO=chromosome, SO=protein_coding;organism=Giardia_Assemblage_A_isolate_WB, product=Peroxiredoxin 1, location=GLCHR05:1380128-138073	2	22	94.5	22.523	201	0	323.31	9//0	9//0	9//0	68322000000	6832200000	398920000	385190000	453550000	368460000	358170000	371650000	344150000	352970000	347610000	108090000	101440000	107130000	89566000	89225000	82998000	98714000	100640000	106110000	287370000	306910000	316040000	285010000	288590000	267330000	266140000	278030000	272210000	3366700000	3409500000	3407600000	3404800000	3281000000	3314900000	3242200000
GL50803_14546|no_ID	GL50803_14546|no_ID	GL50803_14546|no_ID	organism=Giardia_Assemblage_A_isolate_WB, product=Phosphoglycolate phosphatase, location=GLCHR05:3984061-3984747(+), length=228, sequence_SO=chromosome, SO=protein_coding	1	3	23.7	25.277	228	0	17.857	4//5	2//7	3//0	241550000	24155000	1525200	600590	1900800	1389800	1338900	1568900	1025300	1158000	1149300	243350	220980	199360	240690	223980	252000	254720	299340	303300		3456100	3507900		3296600					11215000	9359600	12756000	10189000	9960500	14143000	6916900
GL50803_14551|no_ID	GL50803_14551|no_ID	GL50803_14551|no_ID	organism=Giardia_Assemblage_A_isolate_WB, product=Alpha-6 giardin, location=GLCHR03:109136-110029(+), length=297, sequence_SO=chromosome, SO=protein_coding	1	26	85.5	33.148	297	0	323.31	9//0	9//0	9//0	12527000000	835110000	43047000	39727000	46989000	38263000	41252000	42985000	36234000	35105000	34113000	29766000	25817000	27065000	25905000	24719000	24519000	27323000	30374000	28048000	27574000	25407000	27819000	27005000	25446000	24059000	25466000	25802000	25284000	539530000	501920000	551020000	519470000	508440000	513570000	505720000
GL50803_14568|no_ID	GL50803_14568|no_ID;GSB_14568-t26_1-p1	GL50803_14568|no_ID;GSB_14568-t26_1-p1	organism=Giardia_Assemblage_A_isolate_WB, product=Ser/Thr protein phosphatase PP1-alpha 2 catalytic subunit, location=GLCHR04:933447-934424(-), length=325, sequence_SO=chromosome, SO=protein_coding;transcript=GSB_14568-t26_1 gene=GSB_14568 organism=Giardia	2	11	51.4	37.133	325	0	73.924	9//0	9//0	9//0	2024500000	126530000	5497000	7198700	4950400	6689400	6271100	5288100	4249500	4438400	4625300	2952000	2999600	3230900	2213800	2239400	2223400	2784000	2775200	2855600	6581100	6238200	5997700	6418200	6640200	5942500	4890000	5921700	4421600	90120000	96872000	85812000	93516000	90937000	85697000	96252000
GL50803_14573|no_ID	GL50803_14573|no_ID	GL50803_14573|no_ID	organism=Giardia_Assemblage_A_isolate_WB, product=Tenascin-X, location=GLCHR04:1493724-1495223(+), length=499, sequence_SO=chromosome, SO=protein_coding	1	6	22	53.351	499	0	24.205	9//0	9//0	0//0	234730000	9027900	531350	247050	384770	491650	315960	652060	575520	379530	699340	700280	604610	601570	333130	516270	189780	626200	498190	680650										17150000	13360000	18133000	12852000	16263000	19202000	18406000
GL50803_14581|no_ID	GL50803_14581|no_ID	GL50803_14581|no_ID	organism=Giardia_Assemblage_A_isolate_WB, product=Chaperone protein DnaK HSP70, location=GLCHR03:1227021-1228943(-), length=640, sequence_SO=chromosome, SO=protein_coding	1	5	12.2	70.033	640	0	7.4415	9//0	8//0	8//1	150140000	5362100	310990	314760	337110	298040	222550	196510	252610	227350	163480		101400	125640	104820	284240	68794		77392	86677	192940	280990	166480	265950	244780	278390	290870	223330	246010	6307200	8069500	6820700	7088000	5095500	7539100	6507200
GL50803_14583|no_ID	GL50803_14583|no_ID	GL50803_14583|no_ID	organism=Giardia_Assemblage_A_isolate_WB, product=hypothetical protein, location=GLCHR03:1234345-1234899(+), length=184, sequence_SO=chromosome, SO=protein_coding	1	4	29.9	20.567	184	0	7.4914	9//0	9//0	9//0	444910000	63558000	2022200	2346600	2371600	1572700	2344000	2465600	1968200	970330	2069300	2170800	2209800	1373600	1747900	1061500	2246200	2047700	2223400	2544600	3583600	3549400	3408100	2835400	2706000	2651400	3320700	3133700	2613600	18161000	22695000	18863000	14547000	20594000	22183000	19929000
GL50803_14584|no_ID	GL50803_14584|no_ID	GL50803_14584|no_ID	organism=Giardia_Assemblage_A_isolate_WB, product=Kelch domain protein, location=GLCHR03:1234927-1237875(-), length=982, sequence_SO=chromosome, SO=protein_coding	1	9	16.6	109.94	982	0	34.684	9//0	9//0	0//9	596760000	15704000	1267200	980940	1188100	1270500	1210300	1299000	1161600	1015600	962870	724320	590270	588740	491130	616750	685550	583610	404620	663180										41069000	35891000	43753000	39496000	39794000	44716000	42145000
GL50803_14586|no_ID	GL50803_14586|no_ID	GL50803_14586|no_ID	organism=Giardia_Assemblage_A_isolate_WB, product=Variant-Specific Surface Protein 186 (VSP-186), location=GLCHR05:1484419-1486620(+), length=733, sequence_SO=chromosome, SO=protein_coding	1	24	49.8	75.531	733	0	323.31	9//0	0//0	0//0	3931900000	100820000	12241000	11079000	13686000	10703000	11217000	11087000	10060000	10170000	10575000																			457140000	448010000	447640000	440490000	423930000	427680000	417380000
GL50803_14606|no_ID	GL50803_14606|no_ID	GL50803_14606|no_ID	organism=Giardia_Assemblage_A_isolate_WB, product=Translation initiation factor 6, location=GLCHR02:1088253-1088993(-), length=246, sequence_SO=chromosome, SO=protein_coding	1	3	79.3	26.813	246	0	15.991	5//4	2//7	0//9	261350000	20104000	1353900	1093100	1557900	932030	1500700	1246300	953290	1262800	1090000	1135000	898530	1108400	848800	794540	801070	1160900	1001500	1364900										17828000	15424000	19770000	17954000	25076000	17993000	20245000
GL50803_14614|no_ID	GL50803_14614|no_ID	GL50803_14614|no_ID	organism=Giardia_Assemblage_A_isolate_WB, product=Eukaryotic translation initiation factor 5A, location=GLCHR05:829656-830105(+), length=149, sequence_SO=chromosome, SO=protein_coding	1	18	89.9	16.637	149	0	272.9	9//0	9//0	9//0	17578000000	1757800000	94086000	89625000	108830000	92926000	87378000	97958000	77472000	89962000	79004000	50850000	44697000	53038000	46183000	38626000	39488000	58817000	48112000	52451000	59650000	58101000	60263000	60352000	54126000	55145000	51782000	53876000	55005000	803280000	791790000	815890000	733240000	756990000	787410000	760420000
GL50803_14620|no_ID	GL50803_14620|no_ID	GL50803_14620|no_ID	organism=Giardia_Assemblage_A_isolate_WB, product=Ribosomal protein S6, location=GLCHR01:1441648-1442394(+), length=248, sequence_SO=chromosome, SO=protein_coding	1	19	64.9	28.028	248	0	322.4	9//0	9//0	9//0	17808000000	1619000000	58595000	55587000	71934000	72099000	69959000	69190000	72580000	70037000	74230000	57898000	53722000	58935000	58225000	48777000	48002000	45967000	54002000	54470000	68619000	70634000	73513000	55941000	54962000	52519000	55871000	46776000	45907000	585740000	569240000	608390000	687430000	710780000	710090000	729940000
GL50803_14622|no_ID	GL50803_14622|no_ID	GL50803_14622|no_ID	organism=Giardia_Assemblage_A_isolate_WB, product=Ribosomal protein L13, location=GLCHR01:1437186-1437890(+), length=234, sequence_SO=chromosome, SO=protein_coding	1	12	35	26.588	234	0	71.179	9//0	9//0	9//0	15060000000	1506000000	69458000	68000000	84015000	70682000	63565000	65259000	67278000	59894000	66149000	57098000	51339000	57725000	43960000	43146000	39677000	51183000	56396000	42751000	52502000	52438000	54826000	56640000	52683000	41794000	48966000	50470000	38097000	682250000	678690000	722670000	657820000	686480000	670400000	692410000
GL50803_14628|no_ID	GL50803_14628|no_ID	GL50803_14628|no_ID	organism=Giardia_Assemblage_A_isolate_WB, product=Phosphatidylinositol-4-phosphate 5-kinase, putative, location=GLCHR05:2110076-2111782(-), length=568, sequence_SO=chromosome, SO=protein_coding	1	18	42.4	61.706	568	0	69.012	9//0	9//0	9//0	1665000000	46249000	2144300	2189500	2366200	2327400	2717400	2684600	2457400	2212400	2577300	1408300	1217300	1527500	1265900	1381800	1169300	1184700	1147500	1283300	1712300	1420100	1566000	1519900	1280900	1121900	1529300	1371100	1465800	74072000	71296000	69801000	75872000	71417000	72364000	78594000
GL50803_14660|no_ID	GL50803_14660|no_ID	GL50803_14660|no_ID	organism=Giardia_Assemblage_A_isolate_WB, product=hypothetical protein, location=GLCHR03:514242-514598(-), length=118, sequence_SO=chromosome, SO=protein_coding	1	6	50	13.568	118	0	24.121	9//0	9//0	9//0	1705400000	243630000	14477000	14864000	17181000	14650000	15113000	12372000	14360000	13299000	12990000	7296200	6313200	7017800	5184700	5135000	5144400	6642800	6770200	7466000	6951700	6316400	7666400	6592400	6399400	6510800	5936900	5479800	5501000	69077000	77328000	73331000	75480000	73428000	79758000	74403000
GL50803_14661|no_ID	GL50803_14661|no_ID	GL50803_14661|no_ID	organism=Giardia_Assemblage_A_isolate_WB, product=Kinase, CAMK CAMKL, location=GLCHR03:510699-512108(+), length=469, sequence_SO=chromosome, SO=protein_coding	1	2	11.1	52.073	469	0	6.1279	5//4	0//0	0//6	88767000	3859400	347700	182290	568190	453680	307020	548880	526010	592310	333360																			9723400		10823000	8878800	8614200	10768000	12181000
GL50803_14670|no_ID	GL50803_14670|no_ID	GL50803_14670|no_ID	organism=Giardia_Assemblage_A_isolate_WB, product=PDI3 - Protein disulfide isomerase, location=GLCHR01:1403796-1404146(-), length=116, sequence_SO=chromosome, SO=protein_coding	1	5	63.8	12.669	116	0	154.26	9//0	9//0	9//0	7864300000	1310700000	70159000	65343000	85677000	64747000	65804000	69311000	63301000	63460000	61556000	39833000	39013000	38863000	35896000	35566000	34900000	40512000	40776000	40882000	40206000	38425000	39651000	36264000	36891000	38781000	40381000	44073000	40452000	335340000	346500000	380740000	333360000	313870000	330780000	351770000
GL50803_14679|no_ID	GL50803_14679|no_ID;GSB_154993-t26_1-p1	GL50803_14679|no_ID	organism=Giardia_Assemblage_A_isolate_WB, product=Protein 21.1, location=GLCHR02:107476-108960(-), length=494, sequence_SO=chromosome, SO=protein_coding	2	15	41.9	54.095	494	0	74.285	9//0	9//0	0//0	1846000000	73839000	4643600	5832700	6749700	5321200	4839900	5313700	5573700	5447100	5703200	2825900	2934200	3462200	1985900	1926200	2648800	2563100	2982100	3085600										122940000	121740000	143640000	126630000	137160000	129030000	125040000
GL50803_14681|no_ID	GL50803_14681|no_ID	GL50803_14681|no_ID	organism=Giardia_Assemblage_A_isolate_WB, product=Protein 21.1, location=GLCHR02:104122-105639(+), length=505, sequence_SO=chromosome, SO=protein_coding	1	4	9.1	56.215	505	0	5.1023	2//1	2//3	1//0	19895000	736870	90480		257750			65433					55038		39612		47414		50114	43041					87981					2351200					1704700
GL50803_14699|no_ID	GL50803_14699|no_ID;GSB_14699-t26_1-p1	GL50803_14699|no_ID;GSB_14699-t26_1-p1	organism=Giardia_Assemblage_A_isolate_WB, product=Ribosomal protein S23, location=GLCHR05:1338019-1338450(-), length=143, sequence_SO=chromosome, SO=protein_coding;transcript=GSB_14699-t26_1 gene=GSB_14699 organism=Giardia_Assemblage_B_isolate_GS_B gene_pr	2	10	60.1	15.864	143	0	117.87	9//0	9//0	9//0	7969900000	996240000	37767000	36271000	41752000	41178000	41649000	38017000	38205000	39846000	38561000	29862000	23852000	30491000	29563000	25089000	22984000	28143000	29724000	27724000	51796000	49737000	49677000	42620000	40424000	39108000	41347000	36327000	44524000	267440000	272910000	277990000	310110000	308900000	284490000	309430000
GL50803_14702|no_ID	GL50803_14702|no_ID	GL50803_14702|no_ID	organism=Giardia_Assemblage_A_isolate_WB, product=RRNA biogenesis protein RRP5, location=GLCHR05:1325800-1331328(-), length=1842, sequence_SO=chromosome, SO=protein_coding	1	10	9.3	204.17	1842	0	16.543	9//0	4//5	2//2	223570000	2630300	245530	248420	334970	217660	252170	288330	240930	210970	186480	40370	29144	29747	45127	20802	15894	33531	37344	17735				22752	40255			33430	38699	12862000	13889000	13395000	11404000	12624000	12508000	13696000
GL50803_14704|no_ID	GL50803_14704|no_ID	GL50803_14704|no_ID	organism=Giardia_Assemblage_A_isolate_WB, product=hypothetical protein, location=GLCHR05:1910346-1913333(-), length=995, sequence_SO=chromosome, SO=protein_coding	1	12	14.1	110.14	995	0	68.362	9//0	9//0	9//0	552000000	17250000	845860	723230	1265300	1127800	1191300	1403400	1191600	1085000	737100	473490	664830	555700	511680	662390	678880	801120	766240	771110	234290	229560	194840	178200	215320	172810	198990	192010	177840	27295000	26236000	24457000	22910000	23840000	26740000	30717000
GL50803_14713|no_ID	GL50803_14713|no_ID	GL50803_14713|no_ID	organism=Giardia_Assemblage_A_isolate_WB, product=IFT complex B, location=GLCHR03:814509-815672(+), length=387, sequence_SO=chromosome, SO=protein_coding	1	6	27.4	41.427	387	0	27.787	9//0	8//0	3//6	224900000	12494000	486640	495760	1114300	954730	848260	881610	391050	486030	344840	199150	334500	284020	265390	59271		137060	150870	335780	627230	680570	282650	708960	568730	548590	488450	306730	513070	7781900	9485100	10462000	10869000	8890300	9644500	8563500
GL50803_14730|no_ID	GL50803_14730|no_ID;GSB_14730-t26_1-p1	GL50803_14730|no_ID	organism=Giardia_Assemblage_A_isolate_WB, product=Protein LRP16, location=GLCHR05:4302922-4304016(+), length=364, sequence_SO=chromosome, SO=protein_coding	2	3	14	40.308	364	0	16.115	3//6	2//4	2//5	120630000	7095700	662460	462310	394670	458550	237030	437630	295480	206750	618150		246560		140980	172760		166610	253950	285170	300180	312320	342680	236930	242940	335450		286140		8306600	4128300		4846300		7389200
GL50803_14742|no_ID	GL50803_14742|no_ID	GL50803_14742|no_ID	organism=Giardia_Assemblage_A_isolate_WB, product=Kinase, NEK, location=GLCHR03:1127120-1127983(-), length=287, sequence_SO=chromosome, SO=protein_coding	1	17	80.5	32.636	287	0	82.23	9//0	9//0	9//0	2019200000	118780000	7895600	7899600	10251000	7840500	6424900	8575500	7090400	7035800	6490100	3917900	3215000	3484000	2893400	2862500	3118300	3471600	3372400	3251600	2580100	2601400	2436000	1975000	1794700	1982400	1919300	2232300	2165800	110910000	128390000	131870000	102110000	110690000	127900000	96367000
GL50803_14745|no_ID	GL50803_14745|no_ID	GL50803_14745|no_ID	organism=Giardia_Assemblage_A_isolate_WB, product=Protein 21.1, location=GLCHR01:221188-223047(-), length=619, sequence_SO=chromosome, SO=protein_coding	1	3	11	67.582	619	0	9.3927	9//0	9//0	0//9	150230000	4552500	310900	450990	411770	343590	286050	278800	325160	298550	291110	229730	209840	218140	173490	167320	69299	188020	202080	97606										10144000	8248900	8277800	10902000	10748000	9358800	11664000
GL50803_14759|no_ID	GL50803_14759|no_ID	GL50803_14759|no_ID	organism=Giardia_Assemblage_A_isolate_WB, product=6-phosphogluconate dehydrogenase, decarboxylating, location=GLCHR04:1560403-1561818(+), length=471, sequence_SO=chromosome, SO=protein_coding	1	5	28.5	52.206	471	0	19.025	9//0	9//0	0//9	322110000	14005000	1428900	903080	1605200	1342700	1313600	1370400	1336100	1262400	1391400	247460	112910	243370	195960	230640	228570	296380	204140	291710										23022000	24814000	22031000	23045000	23788000	26080000	22944000
GL50803_14765|no_ID	GL50803_14765|no_ID	GL50803_14765|no_ID	organism=Giardia_Assemblage_A_isolate_WB, product=hypothetical protein, location=GLCHR04:352895-355030(-), length=711, sequence_SO=chromosome, SO=protein_coding	1	2	4.5	78.565	711	0	4.7477	8//1	3//6	0//0	50877000	1754400	123100	117680	121930	125460	127950	136780	140970	126700	122400	69480	49371	56983	84933	81639	66527	60610	67415	74469										4207400	3362300	3096700	3518800	3062400	3855400	4953000
GL50803_14787|no_ID	GL50803_14787|no_ID	GL50803_14787|no_ID	organism=Giardia_Assemblage_A_isolate_WB, product=Type II inositol-1,4,5-trisphosphate 5-phosphatase precursor, location=GLCHR02:1375593-1377728(-), length=711, sequence_SO=chromosome, SO=protein_coding	1	4	13.1	80.543	711	0	8.398	4//5	1//8	0//9	156410000	4600300	318340	382030	415330	399460	384780	215130	392620	334170	237260	143800	189760	146760	178030	168860	176650	153650	184820	178800										11559000	10366000	11978000	13589000	11904000	10793000	12717000
GL50803_14796|no_ID	GL50803_14796|no_ID	GL50803_14796|no_ID	organism=Giardia_Assemblage_A_isolate_WB, product=hypothetical protein, location=GLCHR04:1337410-1339833(-), length=807, sequence_SO=chromosome, SO=protein_coding	1	5	9.4	90.308	807	0.00046664	3.3926	3//6	4//5	1//0	97504000	2785800	32379	485090	89773	330770	285520	209490	27703	80154	67005	97882	78708	123290	277460	68918	212050	89048	122770	107830										6157400	13359000	6658600	9089600	7720100	6519100	5963500
GL50803_14800|no_ID	GL50803_14800|no_ID	GL50803_14800|no_ID	organism=Giardia_Assemblage_A_isolate_WB, product=Protein 21.1, location=GLCHR01:435178-436386(+), length=402, sequence_SO=chromosome, SO=protein_coding	1	4	32.6	43.686	402	0	51.078	9//0	9//0	0//9	383830000	25588000	1717900	1964400	2085800	2029800	2062400	1841200	1900900	1948500	1994800	874070	957560	832460	737640	844970	847270	996200	965180	987430										28842000	25180000	23343000	31475000	31474000	29068000	30925000
GL50803_14821|no_ID	GL50803_14821|no_ID	GL50803_14821|no_ID	organism=Giardia_Assemblage_A_isolate_WB, product=HesB domain-containing protein, location=GLCHR01:407365-407760(-), length=131, sequence_SO=chromosome, SO=protein_coding	1	3	24.4	14.297	131	0	6.8536	9//0	9//0	8//1	235290000	33612000	2635300	2312700	2869600	2428200	2443600	2394500	1994200	2280900	2022700	557410	512690	548270	543570	417390	379330	486670	501190	481490	870520	901550	996330	782310	880600	847270	846550	905470	772160	11605000	11990000	12071000	12161000	13499000	12478000	10096000
GL50803_14856|no_ID	GL50803_14856|no_ID	GL50803_14856|no_ID	organism=Giardia_Assemblage_A_isolate_WB, product=Signal recognition particle receptor, location=GLCHR05:2211600-2213315(+), length=571, sequence_SO=chromosome, SO=protein_coding	1	7	17.2	62.711	571	0	32.114	9//0	9//0	1//8	477440000	14920000	939390	901520	770980	770980	882200	1020400	962820	839000	894170	547780	572090	596200	515050	461120	465500	514930	641000	588870	203890	180240	252570	193110	243100	276180	218630	232290	235960	31626000	27423000	26062000	27755000	25062000	28537000	29360000
GL50803_14859|no_ID	GL50803_14859|no_ID	GL50803_14859|no_ID	organism=Giardia_Assemblage_A_isolate_WB, product=Protein 21.1, location=GLCHR05:2201241-2204018(+), length=925, sequence_SO=chromosome, SO=protein_coding	1	65	73.2	102.71	925	0	323.31	9//0	9//0	9//0	36755000000	706830000	35517000	34929000	40684000	36119000	36587000	37231000	33318000	32913000	33228000	26276000	21614000	24179000	21977000	20586000	19414000	23585000	24994000	24881000	21110000	21162000	23131000	19776000	19392000	19080000	17891000	19762000	17498000	1501400000	1474400000	1565200000	1536000000	1564100000	1616500000	1507700000
GL50803_14868|no_ID	GL50803_14868|no_ID;GSB_14868-t26_1-p1	GL50803_14868|no_ID;GSB_14868-t26_1-p1	organism=Giardia_Assemblage_A_isolate_WB, product=hypothetical protein, location=GLCHR05:2799375-2800898(+), length=507, sequence_SO=chromosome, SO=protein_coding;transcript=GSB_14868-t26_1 gene=GSB_14868 organism=Giardia_Assemblage_B_isolate_GS_B gene_pro	2	3	9.1	54.944	507	0.0097789	1.5976	5//4	5//3	1//6	57034000	3564600	214220	362950	293700	378500	157600	187040	173080	248890	128280	135160	74635	105590		79476	95783	73997	81615	66745	129500	58008	116560			108020	107370	81576	106330	2512100	2706500	3142800	2477800	1862900	2379700	3657700
GL50803_14872|no_ID	GL50803_14872|no_ID	GL50803_14872|no_ID	organism=Giardia_Assemblage_A_isolate_WB, product=Protein 21.1, location=GLCHR05:2791061-2794816(+), length=1251, sequence_SO=chromosome, SO=protein_coding	1	7	12.3	137.38	1251	0	7.669	9//0	9//0	2//1	144160000	2363200	59086	129440	60214	116930	161760	115540	70732	106750	146990	110450	213260	92046	168260	159110	82973	81250	101640	133220							122180	68220	63192	7724700	9150200	6991300	8910000	8901200	9217700	10138000
GL50803_14874|no_ID	GL50803_14874|no_ID;GSB_14874-t26_1-p1	GL50803_14874|no_ID;GSB_14874-t26_1-p1	organism=Giardia_Assemblage_A_isolate_WB, product=hypothetical protein, location=GLCHR05:2781703-2782272(-), length=189, sequence_SO=chromosome, SO=protein_coding;transcript=GSB_14874-t26_1 gene=GSB_14874 organism=Giardia_Assemblage_B_isolate_GS_B gene_pro	2	7	52.9	21.452	189	0	63.516	9//0	9//0	9//0	1391200000	107020000	4213500	3695300	4240000	2811200	3683300	3574300	3714700	4110000	3618500	3420600	3143200	2586800	2744400	2260300	2537800	2553500	3309000	2915300	2906500	3447900	9698900	2669900	7112400	8401800	2513500	8457600	2675200	60455000	54310000	53956000	48495000	55849000	53226000	58433000
GL50803_14877|no_ID	GL50803_14877|no_ID	GL50803_14877|no_ID	organism=Giardia_Assemblage_A_isolate_WB, product=hypothetical protein, location=GLCHR02:85723-87216(-), length=497, sequence_SO=chromosome, SO=protein_coding	1	6	12.5	54.475	497	0	5.3424	5//4	2//7	2//2	170930000	7769500	559360	535150	890440	701650	694040	754920	1820500	138160	564520	61279	59999	43190	73438	105860	63693	128040	75960	76800	126480	93819		68781	133370					9503100	9116800	10687000	9232500	8790700	10265000	8643000
GL50803_14895|no_ID	GL50803_14895|no_ID	GL50803_14895|no_ID	organism=Giardia_Assemblage_A_isolate_WB, product=Spindle pole protein, putative, location=GLCHR05:2766561-2768507(+), length=648, sequence_SO=chromosome, SO=protein_coding	1	26	49.5	72.162	648	0	117.12	9//0	9//0	4//5	1870000000	55000000	3691200	3550500	4737200	3831200	3857900	3774100	3270900	3906400	3531500	2079000	1569900	2147000	1735500	1675100	1778600	1918200	2269700	1982600	427070	416510	458660	345480	447520	331330	407560	467640	391600	123860000	88801000	85820000	158070000	109080000	98435000	72712000
GL50803_14921|no_ID	GL50803_14921|no_ID	GL50803_14921|no_ID	organism=Giardia_Assemblage_A_isolate_WB, product=hypothetical protein, location=GLCHR05:2413100-2414596(+), length=498, sequence_SO=chromosome, SO=protein_coding	1	4	35.1	54.843	498	0	17.872	9//0	9//0	0//9	327510000	11293000	816860	789270	1082400	718750	870230	934040	804320	464010	749670	572350	423680	546320	550810	373930	422010	131770	409510	633460										23511000	23972000	25423000	21878000	25244000	26440000	24800000
GL50803_14926|no_ID	GL50803_14926|no_ID;GL50803_112696|no_ID;GL50803_135725|no_ID;GL50803_111987|no_ID;GL50803_112937|no_ID;GL50803_103094|no_ID;GL50803_112008|no_ID	GL50803_14926|no_ID;GL50803_112696|no_ID;GL50803_135725|no_ID;GL50803_111987|no_ID;GL50803_112937|no_ID;GL50803_103094|no_ID;GL50803_112008|no_ID	organism=Giardia_Assemblage_A_isolate_WB, product=Protein 21.1, location=GLCHR03:1832492-1833241(-), length=249, sequence_SO=chromosome, SO=protein_coding;organism=Giardia_Assemblage_A_isolate_WB, product=hypothetical protein, location=GLCHR05:2400058-2400	7	2	7.6	27.645	249	0.0018051	2.6578	1//5	2//6	0//0	50481000	3605800	309430	259820	286550	288650	317570	302210				269750		172120	357190	107110	238820	168380	295140	233050
GL50803_14934|no_ID	GL50803_14934|no_ID	GL50803_14934|no_ID	organism=Giardia_Assemblage_A_isolate_WB, product=Kinase, NEK, location=GLCHR04:1001422-1005954(+), length=1510, sequence_SO=chromosome, SO=protein_coding	1	3	2.3	164.61	1510	0	4.1445	3//6	1//8	8//1	330010000	4459600	261570	269800	296620	272590	278410	319340	32008	212920	29781	114160	112340	128960	98611	64833	87308	114460	114520	144590	200480	219730	184520	153100	127690	229470	168110	118980	104750	14248000	10255000	11208000	10617000	13191000	18655000	9677900
GL50803_14938|no_ID	GL50803_14938|no_ID	GL50803_14938|no_ID	organism=Giardia_Assemblage_A_isolate_WB, product=Ribosomal protein L12, location=GLCHR02:1255997-1256545(+), length=182, sequence_SO=chromosome, SO=protein_coding	1	15	84.1	19.571	182	0	78.297	9//0	9//0	9//0	12949000000	1079100000	42843000	51349000	60113000	56359000	55340000	59486000	43781000	45840000	45115000	39085000	29822000	32197000	26371000	24263000	23942000	36378000	38000000	40760000	37536000	37652000	40555000	36195000	33596000	35860000	34909000	35639000	36088000	557530000	598890000	574980000	559360000	562670000	593810000	547730000
GL50803_14961|no_ID	GL50803_14961|no_ID	GL50803_14961|no_ID	organism=Giardia_Assemblage_A_isolate_WB, product=Vacuolar ATP synthase subunit H, location=GLCHR01:976410-978002(+), length=530, sequence_SO=chromosome, SO=protein_coding	1	15	34.5	59.414	530	0	54.919	9//0	9//0	9//0	1618300000	50571000	3507000	3048700	3313700	3489500	3667400	3547600	3049800	2839000	2761700	2040800	1694600	1751600	1495900	1392700	1360300	1964000	2177500	2109900	634310	751500	665140	697510	638510	479390	516570	449380	526920	63944000	77487000	98764000	86321000	76876000	80928000	73045000
GL50803_14963|no_ID	GL50803_14963|no_ID	GL50803_14963|no_ID	organism=Giardia_Assemblage_A_isolate_WB, product=hypothetical protein, location=GLCHR04:1031527-1034124(+), length=865, sequence_SO=chromosome, SO=protein_coding	1	17	29.9	96.759	865	0	87.512	9//0	9//0	9//0	1110000000	22653000	1458300	1234500	1277600	1551500	1490100	1454800	1266700	1188400	1242200	726840	621820	616950	466190	573700	616470	663630	757860	611450	570060	453300	424760	515840	599350	510370	640880	421460	697730	54278000	63078000	53673000	70544000	57768000	70307000	73461000
GL50803_14971|no_ID	GL50803_14971|no_ID	GL50803_14971|no_ID	organism=Giardia_Assemblage_A_isolate_WB, product=hypothetical protein, location=GLCHR02:1420501-1422591(+), length=696, sequence_SO=chromosome, SO=protein_coding	1	10	23.6	76.284	696	0	34.008	9//0	9//0	7//2	545510000	15153000	648430	713040	761050	977700	1099400	858650	806780	881330	770370	426580	308660	410340	440390	533990	141780	525560	484890	491600	134590	606630	574410	466760	462440	387520	431840	331830	476510	14474000	20147000	17717000	23306000	28260000	19415000	28572000
GL50803_14983|no_ID	GL50803_14983|no_ID	GL50803_14983|no_ID	organism=Giardia_Assemblage_A_isolate_WB, product=Cathepsin L precursor, location=GLCHR04:1520910-1522643(+), length=577, sequence_SO=chromosome, SO=protein_coding	1	9	25.1	65.177	577	0	92.845	9//0	9//0	4//3	863840000	33225000	2546600	2577100	2991900	1946800	1949800	2121700	1855000	1671200	1568400	1388100	1235700	1389200	1012700	1032300	1033400	1778800	1696400	1923200	249590		195100	173980	275470	220170	210220	181660		60886000	70582000	64911000	58450000	60936000	53638000	39287000
GL50803_14993|no_ID	GL50803_14993|no_ID	GL50803_14993|no_ID	organism=Giardia_Assemblage_A_isolate_WB, product=Pyrophosphate-fructose 6-phosphate 1-phosphotransferase alpha subunit, location=GLCHR05:3906250-3907884(-), length=544, sequence_SO=chromosome, SO=protein_coding	1	16	73	59.963	544	0	210.53	9//0	9//0	0//9	3886800000	149490000	13599000	13259000	14769000	11802000	11480000	11695000	12054000	10639000	10771000	4942800	4103600	4175300	4635300	3375200	4381400	4679900	4704600	4427300										290450000	302620000	284080000	277880000	292760000	274200000	288150000
GL50803_14999|no_ID	GL50803_14999|no_ID	GL50803_14999|no_ID	organism=Giardia_Assemblage_A_isolate_WB, product=hypothetical protein, location=GLCHR02:544111-545505(+), length=464, sequence_SO=chromosome, SO=protein_coding	1	3	12.5	50.307	464	0	15.412	9//0	4//1	1//6	78038000	2890300	85673		139620	91921	131730	144220	108310	345110	265260			88038	73235					74536	184930	159080	171070	205850	252340			191620	177730	2988700		4325700	3277700			4142700
GL50803_15035|no_ID	GL50803_15035|no_ID	GL50803_15035|no_ID	organism=Giardia_Assemblage_A_isolate_WB, product=Kinase, NEK-like, location=GLCHR04:9385-10986(+), length=533, sequence_SO=chromosome, SO=protein_coding	1	10	32.5	59.21	533	0	54.931	9//0	6//3	0//9	468050000	18002000	791300	1637500	2340500	1562200	2277400	2265300	1134600	1601200	1547000	426590	168450	65798	307280	509400	712690	249310	165590	239910										23105000	34869000	34275000	28680000	31939000	37005000	35948000
GL50803_15046|no_ID	GL50803_15046|no_ID;GSB_15046-t26_1-p1	GL50803_15046|no_ID;GSB_15046-t26_1-p1	organism=Giardia_Assemblage_A_isolate_WB, product=Ribosomal protein L26, location=GLCHR04:25780-26187(+), length=135, sequence_SO=chromosome, SO=protein_coding;transcript=GSB_15046-t26_1 gene=GSB_15046 organism=Giardia_Assemblage_B_isolate_GS_B gene_produc	2	10	54.1	15.584	135	0	100.92	9//0	9//0	9//0	16465000000	2744100000	116120000	110370000	130920000	113740000	117130000	124890000	101480000	103550000	104620000	75562000	85294000	86131000	81992000	68749000	75043000	74308000	92717000	83561000	127820000	129100000	129700000	105140000	107750000	92332000	95666000	101030000	109410000	785960000	754740000	768680000	691040000	702810000	747670000	719460000
GL50803_15048|no_ID	GL50803_15048|no_ID	GL50803_15048|no_ID	organism=Giardia_Assemblage_A_isolate_WB, product=ATP-dependent RNA helicase-like protein, location=GLCHR05:1698177-1700147(+), length=656, sequence_SO=chromosome, SO=protein_coding	1	35	60.4	73.378	656	0	323.31	9//0	9//0	9//0	8366900000	226130000	10088000	9455200	11672000	10166000	9778900	10395000	8944100	8848300	8864300	9117200	8735400	8747300	7424000	7269600	7591000	8600700	9224600	8920200	7945800	7236900	7172800	6728400	6698000	6097200	7138100	6289700	6983300	337030000	330600000	350540000	329360000	346940000	361810000	346230000
GL50803_15054|no_ID	GL50803_15054|no_ID	GL50803_15054|no_ID	organism=Giardia_Assemblage_A_isolate_WB, product=Kelch repeat-containing protein, location=GLCHR05:1716052-1720596(-), length=1514, sequence_SO=chromosome, SO=protein_coding	1	36	32	166.16	1514	0	94.047	9//0	9//0	4//5	1968000000	24000000	1417600	1422100	1767500	1346100	1640800	1533300	1175200	1228000	1236000	1074800	1086800	1145300	1084700	982460	1068800	1043400	973390	1120900	197300	173590	211670	127880	115790	183770	190560	239190	212860	96460000	197920000	95535000	91901000	102590000	103100000	102130000
GL50803_15078|no_ID	GL50803_15078|no_ID	GL50803_15078|no_ID	organism=Giardia_Assemblage_A_isolate_WB, product=Metal-dependent hydrolase related to alanyl-tRNA synthetase, location=GLCHR04:1601361-1602566(-), length=401, sequence_SO=chromosome, SO=protein_coding	1	2	6.2	42.906	401	0.0098081	1.6279	1//7	1//0	0//0	32339000	2155900		215820	329550	212890	181630	330800	241270	367990	276000
GL50803_15090|no_ID	GL50803_15090|no_ID	GL50803_15090|no_ID	organism=Giardia_Assemblage_A_isolate_WB, product=L-serine dehydratase, location=GLCHR03:1193311-1194861(+), length=516, sequence_SO=chromosome, SO=protein_coding	1	4	31.8	56.036	516	0	11.237	9//0	9//0	0//9	245040000	12252000	504520	988740	495890	905750	966740	1083300	995800	735190	891750	715010	587470	578090	507800	440770	396910	544800	246500	666810										20066000	18640000	17516000	17233000	17575000	18188000	17051000
GL50803_15097|no_ID	GL50803_15097|no_ID	GL50803_15097|no_ID	organism=Giardia_Assemblage_A_isolate_WB, product=Alpha-14 giardin, location=GLCHR02:1108494-1109507(-), length=337, sequence_SO=chromosome, SO=protein_coding	1	17	45.7	38.584	337	0	135.45	9//0	9//0	9//0	4234800000	201660000	12955000	12538000	14709000	12677000	12088000	12881000	11768000	11333000	11513000	7593800	6836800	6933600	5893200	5782600	5734400	6596300	7022200	6775700	3626900	3503000	3972100	3464300	2962700	3124500	3204000	3104900	3061900	249040000	231920000	232550000	263460000	242430000	245100000	230570000
GL50803_15099|no_ID	GL50803_15099|no_ID	GL50803_15099|no_ID	organism=Giardia_Assemblage_A_isolate_WB, product=20S proteasome alpha subunit 4, location=GLCHR05:1198637-1199281(+), length=214, sequence_SO=chromosome, SO=protein_coding	1	4	57.9	23.203	214	0	58.303	9//0	9//0	0//9	535180000	53518000	4920500	4783700	5966700	4977400	4809900	5040000	4258700	3844300	3814500	1578000	1163500	1408300	1411000	356400	1538400	1468800	1023800	1154400										38170000	40573000	40876000	40045000	42506000	38525000	35594000
GL50803_15101|no_ID	GL50803_15101|no_ID	GL50803_15101|no_ID	organism=Giardia_Assemblage_A_isolate_WB, product=Alpha-17 giardin, location=GLCHR05:1189154-1190086(+), length=310, sequence_SO=chromosome, SO=protein_coding	1	2	15.5	34.646	310	0	9.0122	7//2	1//1	0//8	33897000	1614200	233790	138640	306700	231790	99743	134570	104330	147940	96153							59450		61049										3178500	3661400	3685700	3666900	2610100	3460600	2831600
GL50803_15104|no_ID	GL50803_15104|no_ID;GSB_15104-t26_1-p1	GL50803_15104|no_ID;GSB_15104-t26_1-p1	organism=Giardia_Assemblage_A_isolate_WB, product=Sec1, putative; TM region, location=GLCHR05:4399364-4401493(+), length=709, sequence_SO=chromosome, SO=protein_coding;transcript=GSB_15104-t26_1 gene=GSB_15104 organism=Giardia_Assemblage_B_isolate_GS_B gen	2	2	4.7	78.68	709	0	6.4067	8//1	2//3	0//0	468680000	18026000	1796000	1985000	2600900	1954100	2143500	2112800	1762000	1494200	1950100	34051			47765	55042	45616	45259												36473000	40084000	37212000	30564000	27780000	32801000	34126000
GL50803_15106|no_ID	GL50803_15106|no_ID	GL50803_15106|no_ID	organism=Giardia_Assemblage_A_isolate_WB, product=Importin beta-3 subunit, location=GLCHR05:4410287-4413742(-), length=1151, sequence_SO=chromosome, SO=protein_coding	1	43	48.8	127.68	1151	0	319.38	9//0	9//0	9//0	5027800000	102610000	6571300	5610500	6041600	6174300	6456800	5818900	5826300	5648800	5772300	2854300	2644400	2922700	3187400	2947900	2908000	3078200	3382200	2986100	2431000	2816200	2456800	2561000	2508100	2641000	2092600	2180500	2088200	283850000	272450000	255770000	299590000	281570000	260530000	293670000
GL50803_15127|no_ID	GL50803_15127|no_ID	GL50803_15127|no_ID	organism=Giardia_Assemblage_A_isolate_WB, product=Deoxyribose-phosphate aldolase lateral transfer candidate, location=GLCHR04:1847981-1848757(-), length=258, sequence_SO=chromosome, SO=protein_coding	1	10	74	27.293	258	0	136.23	9//0	9//0	0//9	3215000000	214330000	16684000	18289000	20319000	15542000	16077000	13853000	15239000	17866000	14574000	8307000	6357700	8559300	6488600	6386800	6363800	8224300	7112200	8086300										249130000	251310000	242900000	220240000	222950000	235330000	245590000
GL50803_15148|no_ID	GL50803_15148|no_ID	GL50803_15148|no_ID	organism=Giardia_Assemblage_A_isolate_WB, product=Chaperone protein DnaJ subfamily C, location=GLCHR03:1879451-1881295(-), length=614, sequence_SO=chromosome, SO=protein_coding	1	16	33.2	67.391	614	0	52.596	9//0	9//0	8//1	1616800000	47554000	3764900	3902300	3733200	3518500	3358900	3550700	3285400	3034000	2578100	1383300	1465500	1470300	1118500	1142700	1196000	1397000	1307800	1123800	663230	281710	603410	603310	635270	561720	542800	703760	627750	100590000	100250000	105460000	112600000	107350000	115410000	103750000
GL50803_15156|no_ID	GL50803_15156|no_ID	GL50803_15156|no_ID	organism=Giardia_Assemblage_A_isolate_WB, product=SRP GTPase, location=GLCHR01:1352253-1353845(-), length=530, sequence_SO=chromosome, SO=protein_coding	1	5	18.3	58.668	530	0	24.248	5//4	5//3	1//6	95235000	3527200	234590	240940	214300	362410	192790	33344	287300	322590	160030	47695	68366	71874	139940		112310	53271	94173	88237	117460	142840		117700	107560	125070		111070	81373	5982700	3851100	4362000	5040100	4363800	3944400	6691500
GL50803_15213|no_ID	GL50803_15213|no_ID	GL50803_15213|no_ID	organism=Giardia_Assemblage_A_isolate_WB, product=hypothetical protein, location=GLCHR01:1236163-1238016(+), length=617, sequence_SO=chromosome, SO=protein_coding	1	8	17.8	69.972	617	0	16.902	8//1	4//4	0//0	188050000	6964900	707600	736280	837220	783260	953510	981400	451000	382390	440670	32017	127470	168490	58937	19810		48102	85916	150790										16656000	11167000	14181000	16563000	14553000	23110000	8463300
GL50803_15214|no_ID	GL50803_15214|no_ID	GL50803_15214|no_ID	organism=Giardia_Assemblage_A_isolate_WB, product=Ser/Thr phosphatase, location=GLCHR01:1235058-1235984(-), length=308, sequence_SO=chromosome, SO=protein_coding	1	24	72.1	35.474	308	0	195.89	9//0	9//0	9//0	4876000000	286820000	13883000	11265000	17200000	13781000	12791000	13603000	11208000	12671000	11400000	6114200	6183600	6238300	5303700	5492900	4072700	5531900	6682700	6447600	13582000	13546000	14756000	13796000	11967000	11842000	12023000	13071000	12371000	211800000	198910000	209570000	197950000	214570000	199520000	214770000
GL50803_15215|no_ID	GL50803_15215|no_ID	GL50803_15215|no_ID	organism=Giardia_Assemblage_A_isolate_WB, product=Phosphatase, location=GLCHR01:1233981-1234913(-), length=310, sequence_SO=chromosome, SO=protein_coding	1	12	53.9	35.321	310	0	82.839	9//0	9//0	9//0	1914200000	106340000	5462100	5423400	8080400	5741100	6572500	7097200	6044100	6365900	6237400	2699600	2300700	2857700	2781000	2175100	2524200	2979300	2618000	2868000	2979300	3226000	3109600	3081500	2461300	2457600	3272800	2505200	2421900	82459000	89640000	93967000	90808000	103180000	90333000	91147000
GL50803_15218|no_ID	GL50803_15218|no_ID	GL50803_15218|no_ID	organism=Giardia_Assemblage_A_isolate_WB, product=WD-40 repeat protein, location=GLCHR01:1219854-1222217(+), length=787, sequence_SO=chromosome, SO=protein_coding	1	18	37.5	83.799	787	0	117.58	9//0	9//0	9//0	1850700000	61691000	2499500	2531900	2840800	1993800	2156000	4344800	2816600	3896900	4648500	1834000	1474600	1565700	2332400	1935700	2189500	2305400	2612700	2200900	1719900	1981700	1862800	1673300	1770400	1583000	2058000	1369400	1492600	81324000	85216000	81779000	73881000	76039000	73445000	82124000
GL50803_15228|no_ID	GL50803_15228|no_ID	GL50803_15228|no_ID	organism=Giardia_Assemblage_A_isolate_WB, product=Ribosomal protein S15A, location=GLCHR04:2164753-2165145(-), length=130, sequence_SO=chromosome, SO=protein_coding	1	2	64.6	14.748	130	0	5.6663	9//0	9//0	0//9	929880000	103320000	7438600	8083700	9591400	7483000	7533100	8181300	6881700	6093200	7812500	4247400	3863400	3795000	4694900	3283200	3106300	3769200	3656100	3805500										64469000	73993000	76667000	66501000	65438000	68372000	66450000
GL50803_15247|no_ID	GL50803_15247|no_ID	GL50803_15247|no_ID	organism=Giardia_Assemblage_A_isolate_WB, product=Grp94/Hsp90 (GRP94/Hsp90), location=GLCHR01:748037-750670(+), length=877, sequence_SO=chromosome, SO=protein_coding	1	10	34.1	99.821	877	0	30.987	9//0	9//0	0//9	748210000	17400000	1286000	875540	1201800	1729600	1525600	1203100	1502500	1266200	884500	518040	663730	771810	389130	487020	650730	791690	877130	776230										50444000	51734000	54519000	50232000	49176000	56623000	51865000
GL50803_15251|no_ID	GL50803_15251|no_ID	GL50803_15251|no_ID	organism=Giardia_Assemblage_A_isolate_WB, product=hypothetical protein, location=AACB02000029_frag:2332-3216(+), length=294, sequence_SO=contig, SO=protein_coding	1	11	52.7	32.493	294	0	121.48	9//0	9//0	9//0	3891200000	299320000	19204000	18609000	21416000	19617000	19433000	29224000	17901000	18603000	18488000	6783000	6253800	7004100	5589400	4939800	5708800	6001000	5363400	5257200	7556100	6952800	8134300	7649900	7719100	6135000	6755000	6746700	6276700	200540000	200180000	187150000	182190000	191480000	202550000	213810000
GL50803_15265|no_ID	GL50803_15265|no_ID;GL50803_103540|no_ID	GL50803_15265|no_ID;GL50803_103540|no_ID	organism=Giardia_Assemblage_A_isolate_WB, product=hypothetical protein, location=GLCHR02:982313-983227(-), length=304, sequence_SO=chromosome, SO=protein_coding;organism=Giardia_Assemblage_A_isolate_WB, product=hypothetical protein, location=GLCHR01:680316	2	2	12.8	32.131	304	0.0052655	2.0907	2//2	0//0	0//0	7903400	493960			155210	107150	96119				135480																						1714400	1532300
GL50803_15270|no_ID	GL50803_15270|no_ID	GL50803_15270|no_ID	organism=Giardia_Assemblage_A_isolate_WB, product=Ubiquitin protein, putative, location=GLCHR04:1797981-1799477(-), length=498, sequence_SO=chromosome, SO=protein_coding	1	6	24.1	55.606	498	0	27.186	9//0	9//0	0//0	244070000	15254000	1324400	1014900	1057300	1058900	996760	1088500	995990	775710	748680	636920	589590	807130	624140	837330	711860	750770	767140	467950										16102000	15981000	13350000	19886000	15294000	16225000	16001000
GL50803_15297|no_ID	GL50803_15297|no_ID	GL50803_15297|no_ID	organism=Giardia_Assemblage_A_isolate_WB, product=Ribokinase, location=GLCHR01:1309712-1310746(+), length=344, sequence_SO=chromosome, SO=protein_coding	1	22	68.3	36.623	344	0	192.62	9//0	9//0	9//0	6490800000	282210000	10890000	13236000	12736000	13648000	13380000	13285000	9364500	11671000	9879200	7152800	7233600	7740700	5771500	5472000	5649300	7377500	7804400	8180300	13662000	13836000	14700000	12413000	12978000	11354000	10700000	10789000	11302000	262290000	219760000	225990000	217200000	211750000	218500000	216400000
GL50803_15305|no_ID	GL50803_15305|no_ID	GL50803_15305|no_ID	organism=Giardia_Assemblage_A_isolate_WB, product=Hydroxyacylglutathione hydrolase, location=GLCHR01:1171587-1172261(-), length=224, sequence_SO=chromosome, SO=protein_coding	1	2	23.2	24.797	224	0.0073118	1.7792	2//7	3//6	0//0	131810000	13181000	747660	633310	1010300	899120	834080	747930	955090	819940	648250	698800	632520	970990	574930	145370	618160	751970	726030	766090
GL50803_15310|no_ID	GL50803_15310|no_ID	GL50803_15310|no_ID	organism=Giardia_Assemblage_A_isolate_WB, product=hypothetical protein, location=GLCHR05:2711005-2713206(-), length=733, sequence_SO=chromosome, SO=protein_coding	1	8	15	78.415	733	0	14.799	9//0	9//0	0//0	277320000	11555000	1129800	897560	859320	741640	767340	1270900	935880	614710	721560	403000	320490	457770	388410	338700	615400	517000	342060	233540										16898000	15814000	14980000	15421000	12854000	18440000	17295000
GL50803_15317|no_ID	GL50803_15317|no_ID	GL50803_15317|no_ID	organism=Giardia_Assemblage_A_isolate_WB, product=High cysteine membrane protein Group 1, location=GLCHR04:2475999-2480846(-), length=1615, sequence_SO=chromosome, SO=protein_coding	1	28	32.6	169.6	1615	0	321.8	9//0	9//0	0//9	3954600000	87880000	5559500	5569700	7150100	6127200	5226400	5378100	5038500	5819300	4666800	4467800	4337900	4649200	3492100	3425200	3301500	4363200	4323000	4984600										269290000	282380000	299750000	263250000	257340000	257350000	275220000
GL50803_15334|no_ID	GL50803_15334|no_ID	GL50803_15334|no_ID	organism=Giardia_Assemblage_A_isolate_WB, product=hypothetical protein, location=GLCHR03:787029-792272(-), length=1747, sequence_SO=chromosome, SO=protein_coding	1	4	5.4	195.04	1747	0	7.0885	7//2	2//7	0//9	59443000	683260	25901	95681	51909	87897	22023	113750	74522	45591	59857	14152		16357			22890	24302	28428											4581100	6602800	5751200	4277800	3437100	5634400	6205800
GL50803_15339|no_ID	GL50803_15339|no_ID	GL50803_15339|no_ID	organism=Giardia_Assemblage_A_isolate_WB, product=Adaptor protein complex large chain subunit BetaA, location=GLCHR05:2017112-2019130(-), length=672, sequence_SO=chromosome, SO=protein_coding	1	2	4.8	74.229	672	0	5.0499	7//0	2//3	0//0	18411000	575350	51073	51690	83783	78184	48180	63235	47448				21131			21408		33052	54287	21886										1904000	1980600	1662400	1735400	1829300	2359300	1939400
GL50803_15344|no_ID	GL50803_15344|no_ID;GSB_15344-t26_1-p1	GL50803_15344|no_ID	organism=Giardia_Assemblage_A_isolate_WB, product=MCM2, location=GLCHR05:2037012-2040239(+), length=1075, sequence_SO=chromosome, SO=protein_coding	2	3	3.6	119.97	1075	0.0069475	1.9363	1//6	1//7	1//4	104900000	1691900	38110		39139	39801	29180	35789	28524		29773	146290	138950	159050	126450	123480	132340	242850	146410			31428	36876		34722			45501	87276
GL50803_15368|no_ID	GL50803_15368|no_ID;GSB_15368-t26_1-p1	GL50803_15368|no_ID;GSB_15368-t26_1-p1	organism=Giardia_Assemblage_A_isolate_WB, product=Katanin, location=GLCHR05:3328661-3330190(+), length=509, sequence_SO=chromosome, SO=protein_coding;transcript=GSB_15368-t26_1 gene=GSB_15368 organism=Giardia_Assemblage_B_isolate_GS_B gene_product=AAA fami	2	2	6.1	55.911	509	0.0093937	1.6413	2//5	2//4	0//0	18910000	822160		54354	66973	59434	42316	64185		46515	50270		104000	86390		83318			65480	98930
GL50803_15376|no_ID	GL50803_15376|no_ID	GL50803_15376|no_ID	organism=Giardia_Assemblage_A_isolate_WB, product=hypothetical protein, location=GLCHR05:3296454-3305189(-), length=2911, sequence_SO=chromosome, SO=protein_coding	1	5	2.4	322.82	2911	0.00091954	3.0192	4//5	3//6	0//0	610590000	4661000	924640	805490	13282	8911	17289	831900	56638	42170	10319	102350	108530	111150	99182	86874	77402	85224	581320	698340										75123000	42627000	32816000	46186000	35672000	47559000	48851000
GL50803_15383|no_ID	GL50803_15383|no_ID	GL50803_15383|no_ID	organism=Giardia_Assemblage_A_isolate_WB, product=Peroxiredoxin 1, location=GLCHR04:2655449-2656189(-), length=246, sequence_SO=chromosome, SO=protein_coding	1	12	63.8	27.657	246	0	88.484	9//0	9//0	9//0	6759100000	450610000	28776000	28891000	26329000	27393000	25742000	30881000	20471000	26115000	22251000	12278000	10974000	11586000	9239200	9002700	8274200	10190000	11624000	12318000	14169000	14054000	16010000	12633000	12776000	12478000	11881000	12023000	12248000	325320000	328030000	329020000	334200000	342910000	330560000	315560000
GL50803_15397|no_ID	GL50803_15397|no_ID	GL50803_15397|no_ID	organism=Giardia_Assemblage_A_isolate_WB, product=Kinase, CMGC CDK, location=GLCHR02:1237301-1238323(+), length=340, sequence_SO=chromosome, SO=protein_coding	1	11	32.1	38.147	340	0	47.473	9//0	9//0	6//3	1211900000	75746000	5137900	4555500	6048100	4551700	4997700	5725600	4802600	4966500	5809700	2643200	2531300	2266800	3019800	2291300	2332400	2652400	2491200	2426500	650870	812240	626680	771960	873500	1006100	448990	528730	776450	67144000	68148000	77418000	103290000	85258000	64518000	75109000
GL50803_15398|no_ID	GL50803_15398|no_ID	GL50803_15398|no_ID	organism=Giardia_Assemblage_A_isolate_WB, product=Chaperone protein DnaJ subfamily A, location=GLCHR02:1231214-1232299(-), length=361, sequence_SO=chromosome, SO=protein_coding	1	16	60.1	40.808	361	0	82.346	9//0	9//0	9//0	2388600000	149280000	8589200	8308900	9228800	8191800	7957000	7783800	7229400	8645800	8415200	5068600	4913100	4449900	4139800	3840700	4043700	4213500	4982300	4296400	3348100	3502900	5397800	5001300	4819600	3189400	3157100	3091700	3478900	108870000	124260000	125810000	132080000	119430000	116830000	118070000
GL50803_15409|no_ID	GL50803_15409|no_ID	GL50803_15409|no_ID	organism=Giardia_Assemblage_A_isolate_WB, product=Kinase, NEK, location=GLCHR02:126650-128197(+), length=515, sequence_SO=chromosome, SO=protein_coding	1	34	88.9	57.009	515	0	323.31	9//0	9//0	9//0	62483000000	2840100000	209550000	213440000	212770000	201010000	206140000	205200000	186750000	191170000	189150000	113590000	106040000	110560000	99211000	92408000	96738000	107960000	114900000	111770000	8696900	9129200	9475100	8398600	8967100	8411900	1208900	9016200	8462500	4351900000	4531600000	4256000000	4271200000	4324000000	4241100000	4223500000
GL50803_15410|no_ID	GL50803_15410|no_ID	GL50803_15410|no_ID	organism=Giardia_Assemblage_A_isolate_WB, product=Ser/Thr protein kinase, location=GLCHR02:125672-126529(+), length=285, sequence_SO=chromosome, SO=protein_coding	1	18	60.4	31.698	285	0	260.18	9//0	9//0	9//0	6656300000	475450000	26185000	27191000	31996000	24387000	24990000	24177000	22598000	22495000	23928000	14374000	13066000	13239000	12239000	11284000	12233000	13210000	14164000	14141000	16120000	16416000	15963000	15418000	13644000	13428000	12858000	12851000	12853000	309160000	313140000	324040000	273890000	279680000	289110000	309730000
GL50803_15411|no_ID	GL50803_15411|no_ID	GL50803_15411|no_ID	organism=Giardia_Assemblage_A_isolate_WB, product=Kinase, NEK-frag, location=GLCHR02:123579-125699(+), length=706, sequence_SO=chromosome, SO=protein_coding	1	27	63.9	78.005	706	0	323.31	9//0	9//0	0//9	14760000000	476130000	32357000	30262000	38351000	32911000	32110000	33673000	28338000	27721000	26601000	23827000	21420000	22066000	18467000	18328000	18941000	23011000	23686000	24065000										970680000	931620000	1010900000	996700000	1004300000	1025200000	916470000
GL50803_15427|no_ID	GL50803_15427|no_ID	GL50803_15427|no_ID	organism=Giardia_Assemblage_A_isolate_WB, product=Giardia trophozoite antigen GTA-2, location=GLCHR03:946579-947289(-), length=236, sequence_SO=chromosome, SO=protein_coding	1	10	58.5	26.57	236	0	131.49	9//0	9//0	0//9	6412400000	582940000	42908000	42710000	48679000	42850000	45052000	43688000	38064000	38793000	39690000	24685000	22138000	22359000	18860000	19881000	18932000	25057000	24467000	24131000										458550000	458610000	453680000	458230000	499190000	463170000	447670000
GL50803_15428|no_ID	GL50803_15428|no_ID	GL50803_15428|no_ID	organism=Giardia_Assemblage_A_isolate_WB, product=IFT complex B, location=GLCHR03:947370-949388(-), length=672, sequence_SO=chromosome, SO=protein_coding	1	9	21.3	75.561	672	0	34.931	9//0	8//1	8//0	354570000	9583000	921630	500340	494380	694660	751740	927740	322290	293530	455320	289690	297340	327120	248020	451980	197770	346020	323950	357760	85982	154810	200400	191250		182330	177850	209310	179790	25628000	14848000	15086000	22017000	18606000	24878000	23749000
GL50803_15446|no_ID	GL50803_15446|no_ID	GL50803_15446|no_ID	organism=Giardia_Assemblage_A_isolate_WB, product=hypothetical protein, location=GLCHR04:1943184-1944200(-), length=338, sequence_SO=chromosome, SO=protein_coding	1	13	56.8	38.445	338	0	81.756	9//0	9//0	9//0	1295600000	71975000	5238500	5867800	5423700	3867700	4896600	4920300	5217400	3863800	4632500	2116900	2446400	2061400	1893900	1712600	1818500	2046500	1768600	1356600	1369700	1286200	1156200	1203900	1223600	1216200	1064300	1121600	1183900	53452000	60303000	55074000	49073000	51076000	55017000	51255000
GL50803_15454|no_ID	GL50803_15454|no_ID	GL50803_15454|no_ID	organism=Giardia_Assemblage_A_isolate_WB, product=hypothetical protein, location=GLCHR04:1917997-1919439(+), length=480, sequence_SO=chromosome, SO=protein_coding	1	4	9.4	53.18	480	0	6.235	4//5	5//4	0//0	132460000	4415500	281790	248930	303250	108360	106290	203630	230530	88849	90542	323090	366900	403780	339790	152680	138350	387460	161810	479420										10559000	11046000	10015000	10861000	10614000	9751000	8835800
GL50803_15460|no_ID	GL50803_15460|no_ID	GL50803_15460|no_ID	organism=Giardia_Assemblage_A_isolate_WB, product=Dynein-like protein, location=GLCHR03:54127-55530(+), length=467, sequence_SO=chromosome, SO=protein_coding	1	8	22.7	52.498	467	0	24.018	9//0	9//0	6//3	569480000	37965000	2395000	2278600	2660800	2699900	2353300	2274500	2476000	1716300	2587000	791940	618850	926160	785130	529070	884260	967440	1165100	782410	880430	640050	1452500	1254100	1080800	1315000	1128400	661080	660910	27033000	24237000	26641000	23247000	25786000	24991000	22812000
GL50803_15472|no_ID	GL50803_15472|no_ID	GL50803_15472|no_ID	organism=Giardia_Assemblage_A_isolate_WB, product=hypothetical protein (VPS46a), location=GLCHR05:2839282-2839842(+), length=186, sequence_SO=chromosome, SO=protein_coding	1	2	28	20.455	186	0	4.6605	5//4	6//3	0//9	129580000	11780000	789230	774520	808250	679860	761800	935570	913360	832920	563230	515200	689320	621900	463590	610010	117820	463600	680530	559270										8572000	8749400	7889400	7635600	8439700	10291000	10643000
GL50803_15483|no_ID	GL50803_15483|no_ID	GL50803_15483|no_ID	organism=Giardia_Assemblage_A_isolate_WB, product=hypothetical protein, location=GLCHR02:818965-820128(-), length=387, sequence_SO=chromosome, SO=protein_coding	1	2	8.8	42.473	387	0	30.132	9//0	9//0	0//0	296370000	19758000	1634300	1714900	1720600	1173300	1151500	1321700	1239500	1142700	1423400	882350	862490	994480	682690	599850	694550	776840	947250	795610										23983000	25866000	22424000	17600000	17210000	19411000	19942000
GL50803_15495|no_ID	GL50803_15495|no_ID	GL50803_15495|no_ID	organism=Giardia_Assemblage_A_isolate_WB, product=hypothetical protein, location=GLCHR02:1132816-1135431(-), length=871, sequence_SO=chromosome, SO=protein_coding	1	13	24.9	98.487	871	0	34.526	9//0	8//1	0//0	376690000	10181000	942400	851100	1300100	657230	657300	1049600	717140	852490	848360	194040	105080	222290	188400	230670	301000	321990	478060	263650										26426000	23850000	23352000	24127000	25145000	23572000	21172000
GL50803_15499|no_ID	GL50803_15499|no_ID	GL50803_15499|no_ID	organism=Giardia_Assemblage_A_isolate_WB, product=hypothetical protein, location=GLCHR02:1148681-1149976(-), length=431, sequence_SO=chromosome, SO=protein_coding	1	29	60.3	48.834	431	0	301.31	9//0	9//0	9//0	7761600000	369600000	21297000	21053000	23867000	18539000	17262000	20904000	18324000	18440000	16739000	11868000	11537000	10552000	8492600	9609600	9623600	9890700	11026000	10722000	13871000	12996000	13464000	10105000	9625600	9954900	9188600	10480000	10170000	345240000	348210000	350740000	325590000	341810000	329450000	326780000
GL50803_15514|no_ID	GL50803_15514|no_ID	GL50803_15514|no_ID	organism=Giardia_Assemblage_A_isolate_WB, product=Kinase, STE STE20, location=GLCHR03:1114007-1115590(-), length=527, sequence_SO=chromosome, SO=protein_coding	1	9	27.5	58.007	527	0	40.143	9//0	9//0	9//0	698670000	31758000	2027500	1342300	1948200	1820200	1892600	2028000	1392700	1586900	1492100	592300	394830	456870	474930	413890	203660	717070	387000	419210	1271900	1622900	1335900	1294700	1335100	1214300	1374100	1131700	1587100	36898000	24954000	30821000	28298000	28940000	31544000	24850000
GL50803_15520|no_ID	GL50803_15520|no_ID	GL50803_15520|no_ID	organism=Giardia_Assemblage_A_isolate_WB, product=Ribosomal protein L21, location=GLCHR03:1101248-1101727(+), length=159, sequence_SO=chromosome, SO=protein_coding	1	15	61.6	18.257	159	0	189.54	9//0	9//0	9//0	24153000000	2415300000	115500000	112320000	123050000	114630000	112400000	110990000	103130000	102160000	106140000	72579000	68370000	75865000	72479000	58654000	59219000	66563000	74803000	72147000	103780000	101260000	107990000	94489000	87631000	65977000	72355000	81272000	79566000	1067700000	1075500000	1126800000	1038400000	1044100000	1031700000	1068800000
GL50803_15522|no_ID	GL50803_15522|no_ID	GL50803_15522|no_ID	organism=Giardia_Assemblage_A_isolate_WB, product=hypothetical protein, location=GLCHR03:1087655-1089859(+), length=734, sequence_SO=chromosome, SO=protein_coding	1	2	4	80.82	734	0.00046685	3.4018	1//8	4//5	0//0	58724000	1957500	129910	124780	186870	123430	98683	127410	103000	135270	134220	83703	71631	119410	88374	87873	69334	93723	92986	86864										3860600	3821000	4696100	3808800	3144000	3803400	3451200
GL50803_15535|no_ID	GL50803_15535|no_ID	GL50803_15535|no_ID	organism=Giardia_Assemblage_A_isolate_WB, product=Deoxyhypusine synthase, putative, location=GLCHR04:889733-890902(-), length=389, sequence_SO=chromosome, SO=protein_coding	1	7	30.6	43.856	389	0	13.84	9//0	4//3	3//2	175920000	7996600	706360	750670	875250	693230	730640	615840	729750	522840	576140	39491			285430	103890	65236	47187	198510	34397	318010	226850		301240					175630	11545000	14405000	11759000	13442000	11044000	12922000	17758000
GL50803_15538|no_ID	GL50803_15538|no_ID	GL50803_15538|no_ID	organism=Giardia_Assemblage_A_isolate_WB, product=Eukaryotic translation initiation factor 5, location=GLCHR04:894458-895471(-), length=337, sequence_SO=chromosome, SO=protein_coding	1	6	26.7	38.255	337	0	27.034	9//0	9//0	0//9	389220000	18534000	1294900	1316000	1020500	1147700	910460	726570	1019800	1051400	1163200	1193700	620500	601120	1131500	971770	1253700	1033400	702450	1375600										27667000	26852000	24423000	32138000	25534000	24649000	30412000
GL50803_15545|no_ID	GL50803_15545|no_ID;GSB_15545-t26_1-p1	GL50803_15545|no_ID	organism=Giardia_Assemblage_A_isolate_WB, product=hypothetical protein, location=GLCHR01:1058995-1060869(+), length=624, sequence_SO=chromosome, SO=protein_coding	2	5	11.9	69.531	624	0.0018002	2.5997	2//6	3//5	1//5	98165000	3166600	227820	191540	240020	189920	375960		180110	268830	192790	31384	38324	54370	92909	75612		31692	327830	78557	103480	106400	121000	75804				71301	90981	6454100	5999600	6242900	5420500	4594200		6008700
GL50803_15549|no_ID	GL50803_15549|no_ID	GL50803_15549|no_ID	organism=Giardia_Assemblage_A_isolate_WB, product=Dynein binding protein, putative, location=GLCHR01:1048555-1050792(-), length=745, sequence_SO=chromosome, SO=protein_coding	1	9	20.3	81.616	745	0	34.809	9//0	9//0	6//2	370980000	12792000	634610	596030	677450	781370	813080	958550	1059100	800560	1024800	581270	376570	461740	428800	560580	487760	609800	481660	515760	85451	131720	126480	123670	121170	90738	142460	121170		25408000	29525000	20585000	21612000	21887000	23294000	25595000
GL50803_15551|no_ID	GL50803_15551|no_ID;GSB_15551-t26_1-p1	GL50803_15551|no_ID;GSB_15551-t26_1-p1	organism=Giardia_Assemblage_A_isolate_WB, product=Ribosomal protein S18, location=GLCHR01:1044317-1044781(-), length=154, sequence_SO=chromosome, SO=protein_coding;transcript=GSB_15551-t26_1 gene=GSB_15551 organism=Giardia_Assemblage_B_isolate_GS_B gene_pr	2	14	70.1	17.472	154	0	197.4	9//0	9//0	9//0	16693000000	1669300000	65994000	68248000	88690000	59805000	71585000	71948000	60041000	69781000	67683000	48194000	41353000	42419000	46872000	35719000	33716000	45745000	40415000	51867000	76670000	87653000	82203000	84149000	73520000	56069000	79697000	61777000	57489000	562610000	617660000	656960000	646790000	661560000	644880000	640900000
GL50803_15567|no_ID	GL50803_15567|no_ID	GL50803_15567|no_ID	organism=Giardia_Assemblage_A_isolate_WB, product=Rab2a (Rab2a), location=GLCHR04:106850-107494(-), length=214, sequence_SO=chromosome, SO=protein_coding	1	17	70.1	23.748	214	0	163.22	9//0	9//0	9//0	4226500000	301890000	20236000	18382000	22770000	17116000	17666000	19400000	12681000	12661000	13202000	8870300	8214300	7839200	7665900	6384600	7584400	8694000	9195800	9417600	8072900	9032100	8418800	8442100	8617800	7785900	7781300	7509800	8254000	225400000	212240000	229620000	205440000	213940000	227030000	183800000
GL50803_15573|no_ID	GL50803_15573|no_ID	GL50803_15573|no_ID	organism=Giardia_Assemblage_A_isolate_WB, product=hypothetical protein, location=GLCHR04:82015-84249(-), length=744, sequence_SO=chromosome, SO=protein_coding	1	2	6.5	81.705	744	0	10.581	8//0	5//3	0//0	44918000	1069500	155350	77420	65090	62707	67420	49990	134350		67293	30638		86227	38128	92159	81199	21336	17110	23054										4047000	2724800	3785300	4197300	4496300	3276100	4613800
GL50803_15574|no_ID	GL50803_15574|no_ID	GL50803_15574|no_ID	organism=Giardia_Assemblage_A_isolate_WB, product=Alanyl dipeptidyl peptidase, location=GLCHR04:74908-77097(+), length=729, sequence_SO=chromosome, SO=protein_coding	1	5	14.1	82.778	729	0	20.036	9//0	8//1	0//9	395560000	13185000	863750	1002500	1199600	854830	4079800	819100	794460	1000300	683180	220550	174890	195910	90216	73237	125380	215110	434680	357750										31651000	31642000	30037000	26388000	25927000	21941000	22476000
GL50803_15581|no_ID	GL50803_15581|no_ID	GL50803_15581|no_ID	organism=Giardia_Assemblage_A_isolate_WB, product=hypothetical protein, location=GLCHR05:4375646-4376674(-), length=342, sequence_SO=chromosome, SO=protein_coding	1	2	9.4	38.229	342	0	5.1897	5//4	6//3	0//0	94849000	4742500	344660	384120	138460	217610	334700	369990	283200	350560	335520	225720	182980	233020	208470	180780	179130	253420	270190	249920										6576100	7437300	6017500	6584500	6429800	7626100	5639600
GL50803_15591|no_ID	GL50803_15591|no_ID	GL50803_15591|no_ID	organism=Giardia_Assemblage_A_isolate_WB, product=Coiled-coil protein, location=AACB02000073:11819-16876(+), length=1685, sequence_SO=contig, SO=protein_coding	1	42	42.1	186.02	1685	0	323.31	9//0	9//0	9//0	4930200000	72503000	4852700	5007300	5192600	4480800	4727500	4891900	4567100	4130900	4316400	2842000	2487600	2631000	2486200	2377700	2441500	2628900	2582000	2654800	971380	900360	791650	868860	792310	721470	793080	635900	729470	327970000	320180000	311130000	319350000	301640000	316320000	324320000
GL50803_15823|no_ID	GL50803_15823|no_ID	GL50803_15823|no_ID	organism=Giardia_Assemblage_A_isolate_WB, product=1,4-alpha-glucan branching enzyme, location=GLCHR01:192169-194520(-), length=783, sequence_SO=chromosome, SO=protein_coding	1	5	11.4	91.495	783	0	28.099	4//5	6//3	3//6	195160000	4759900	299530	299880	353940	270120	341760	322840	129750	281290	249970	212910	121170	175620	186200	156260	206510	123820	155410	119240	107610	111850	122500	76722	58349	57913	73710	79234	65855	7050300	7065400	8147100	6807300	7974600	9420100	6772100
GL50803_15832|no_ID	GL50803_15832|no_ID	GL50803_15832|no_ID	organism=Giardia_Assemblage_A_isolate_WB, product=Aminoacyl-histidine dipeptidase, location=GLCHR05:3627220-3628794(+), length=524, sequence_SO=chromosome, SO=protein_coding	1	36	81.5	56.68	524	0	323.31	9//0	9//0	9//0	25424000000	876710000	50795000	49866000	60026000	53729000	55776000	55392000	49054000	49089000	48472000	33638000	29874000	31140000	27309000	26729000	26299000	32085000	32562000	32563000	16248000	15964000	16661000	14499000	14165000	13446000	14474000	12830000	14021000	1308500000	1306600000	1327300000	1338300000	1363900000	1330700000	1278000000
GL50803_15847|no_ID	GL50803_15847|no_ID	GL50803_15847|no_ID	organism=Giardia_Assemblage_A_isolate_WB, product=Hypothetical protein, location=GLCHR05:1465464-1466234(-), length=256, sequence_SO=chromosome, SO=protein_coding	1	8	39.5	28.688	256	0	9.9301	7//2	4//5	1//7	264550000	17637000	941520	857260	1524400	1605300	1880300	1706900	1349400	1049100	1054700	46144	161730	331960	73788	153610	270360	480050	475500	223630	661100	660980		463410	390740	328460	338840	349560	258270	12501000	12882000	14458000	15339000	18019000	19822000	11144000
GL50803_15869|no_ID	GL50803_15869|no_ID	GL50803_15869|no_ID	organism=Giardia_Assemblage_A_isolate_WB, product=GTP-binding nuclear protein RAN/TC4, location=GLCHR05:1308332-1309012(+), length=226, sequence_SO=chromosome, SO=protein_coding	1	19	85	25.421	226	0	323.31	9//0	9//0	9//0	17239000000	1326000000	64694000	64875000	72465000	70155000	66234000	73596000	62468000	59730000	54436000	47417000	46675000	47598000	41047000	36943000	39034000	46350000	48888000	50305000	40185000	39398000	41622000	35144000	35485000	33926000	36056000	36698000	34617000	827140000	790460000	856960000	863040000	860560000	885250000	808490000
GL50803_15871|no_ID	GL50803_15871|no_ID	GL50803_15871|no_ID	organism=Giardia_Assemblage_A_isolate_WB, product=Serine peptidase, putative, location=GLCHR02:1252390-1253799(-), length=469, sequence_SO=chromosome, SO=protein_coding	1	8	26.2	53.297	469	0	35.829	9//0	9//0	6//0	747980000	31166000	2623000	2689200	3059800	2443300	2126500	2477800	1731100	2145300	1753900	1115900	879710	673450	549270	563830	484100	956370	1417400	1568900			325290	319430	268250	327060	275480	391730		57468000	65542000	43431000	50402000	47164000	47627000	41000000
GL50803_15918|no_ID	GL50803_15918|no_ID	GL50803_15918|no_ID	organism=Giardia_Assemblage_A_isolate_WB, product=hypothetical protein, location=GLCHR05:3084298-3084984(-), length=228, sequence_SO=chromosome, SO=protein_coding	1	6	43	24.79	228	0	68.626	9//0	8//1	0//9	924580000	77048000	6606300	6806000	7879300	6558300	6292400	6603100	5882200	5883800	5865800	2380900	2174200	2265900	1708800	1901200	2013500	1933300	2186900	2106600										63373000	63997000	62705000	66923000	58434000	57357000	61137000
GL50803_15953|no_ID	GL50803_15953|no_ID	GL50803_15953|no_ID	organism=Giardia_Assemblage_A_isolate_WB, product=Kinase, NEK, location=GLCHR02:581768-585121(+), length=1117, sequence_SO=chromosome, SO=protein_coding	1	12	52.2	124.8	1117	0	51.6	9//0	9//0	0//9	727850000	11198000	980170	726980	822040	755130	885070	966140	886420	900670	714530	462830	450860	342030	393080	412290	393630	387250	363120	355480										52449000	50243000	41932000	49430000	51057000	51796000	53127000
GL50803_15956|no_ID	GL50803_15956|no_ID;GSB_15956-t26_1-p1	GL50803_15956|no_ID	organism=Giardia_Assemblage_A_isolate_WB, product=WD-40 repeat protein, location=GLCHR01:990893-992746(+), length=617, sequence_SO=chromosome, SO=protein_coding	2	11	23.7	67.206	617	0	21.941	8//1	7//2	2//6	495100000	18337000	1093800	1466600	1746300	1569000	1140100	1546600	1369100	1248300	1284500	545680	536870	629410	338230	443010	542290	656280	580420	548680	142600	124020	159730	118200	146710		132590	115240	112650	23675000	23592000	23500000	26041000	19736000	23698000	24258000
GL50803_15983|no_ID	GL50803_15983|no_ID	GL50803_15983|no_ID	organism=Giardia_Assemblage_A_isolate_WB, product=Prolyl-tRNA synthetase, location=GLCHR04:2274487-2276115(+), length=542, sequence_SO=chromosome, SO=protein_coding	1	23	53.9	61.017	542	0	182.19	9//0	9//0	9//0	2910000000	93870000	5104100	5251900	6433200	5898200	5811200	5694500	5216400	5486800	5656900	3947000	3623900	3309100	3356500	2927100	2834500	3586100	3852900	3761700	1037500	1593600	1733600	1479300	1240300	1288100	1300500	910540	1534900	155150000	183780000	176280000	149690000	138210000	157730000	145090000
GL50803_16013|no_ID	GL50803_16013|no_ID;GSB_155235-t26_1-p1	GL50803_16013|no_ID	organism=Giardia_Assemblage_A_isolate_WB, product=Spindle pole protein, putative, location=GLCHR01:141896-143398(-), length=500, sequence_SO=chromosome, SO=protein_coding	2	4	8.2	59.93	500	0	4.5163	7//2	4//4	2//7	267110000	9210600	609550	619300	676480	505140	132310	524410	639700	362150	709160	321540	259410	368240		252540	228670	258130	312820	227520	420040	512380	456730	194590	100130	86499	140000	98332	194750	13082000	21923000	11339000	10108000	11550000	10636000	17894000
GL50803_16034|no_ID	GL50803_16034|no_ID	GL50803_16034|no_ID	organism=Giardia_Assemblage_A_isolate_WB, product=Kinase, CAMK CAMKL, location=GLCHR03:195626-196924(-), length=432, sequence_SO=chromosome, SO=protein_coding	1	9	23.4	49.229	432	0	41.902	9//0	9//0	9//0	623380000	23976000	1168100	1203700	1385300	1181600	1092800	978880	1214500	1297600	1112400	523320	406030	507100	552840	418310	475100	435820	553950	311430	1160100	1052300	1067100	1077400	947630	1041700	852850	958670	999760	25218000	23059000	24735000	27078000	22415000	27039000	23614000
GL50803_16037|no_ID	GL50803_16037|no_ID	GL50803_16037|no_ID	organism=Giardia_Assemblage_A_isolate_WB, product=hypothetical protein, location=GLCHR03:1186336-1191042(-), length=1568, sequence_SO=chromosome, SO=protein_coding	1	2	1.6	174.11	1568	0.0089744	1.6506	2//7	0//0	0//0	127550000	1796400	203830	171870	229670	213700	225730	268160	168540	154840	160100																			12985000	13093000	13832000	14965000	15502000	20721000	12350000
GL50803_16044|no_ID	GL50803_16044|no_ID;GSB_16044-t26_1-p1	GL50803_16044|no_ID;GSB_16044-t26_1-p1	organism=Giardia_Assemblage_A_isolate_WB, product=hypothetical protein, location=GLCHR05:4154750-4155265(+), length=171, sequence_SO=chromosome, SO=protein_coding;transcript=GSB_16044-t26_1 gene=GSB_16044 organism=Giardia_Assemblage_B_isolate_GS_B gene_pro	2	8	49.7	19.911	171	0	250.35	9//0	9//0	9//0	6115800000	873690000	42569000	41679000	51253000	41738000	40244000	41794000	35422000	37852000	35598000	25461000	23424000	23307000	21319000	23023000	24650000	22058000	27024000	26853000	35153000	33341000	35215000	30452000	28660000	30287000	33862000	31147000	30306000	289030000	263240000	296480000	301890000	278510000	279080000	272360000
GL50803_16050|no_ID	GL50803_16050|no_ID	GL50803_16050|no_ID	organism=Giardia_Assemblage_A_isolate_WB, product=hypothetical protein, location=GLCHR05:2092097-2095063(+), length=988, sequence_SO=chromosome, SO=protein_coding	1	4	5.4	110.06	988	0	5.307	2//6	1//8	1//2	58010000	1000200	31564	24025		82078	35736	101320	27280	29870	29735	31090	28551	18864	27816	24928	23393	26721	30279	25883	333890				52912		14245			2283700	1550400		2286600	2511100	2818500	2203100
GL50803_16054|no_ID	GL50803_16054|no_ID	GL50803_16054|no_ID	organism=Giardia_Assemblage_A_isolate_WB, product=Qb-SNARE 1, location=GLCHR05:1857450-1858088(-), length=212, sequence_SO=chromosome, SO=protein_coding	1	2	14.2	23.527	212	0.0065303	1.9608	7//0	3//3	0//0	15323000	1021600	63133	78863	81943	74177	65816	67038				105390	107500		89993	115130		41381	131210											1600700	2055100	1845100	1922400	1699400	1701000
GL50803_16067|no_ID	GL50803_16067|no_ID	GL50803_16067|no_ID	organism=Giardia_Assemblage_A_isolate_WB, product=hypothetical protein, location=GLCHR01:1000483-1001448(+), length=321, sequence_SO=chromosome, SO=protein_coding	1	2	22.7	35.21	321	0	4.6479	2//7	2//7	0//5	85806000	4290300	207200	201350	221090		226390	177360		208860	191110	369930	333500	374250	284930	189210	314770	333710	387970	268670										7062900	7835100	6692900		8496300	6983100
GL50803_16068|no_ID	GL50803_16068|no_ID	GL50803_16068|no_ID	organism=Giardia_Assemblage_A_isolate_WB, product=hypothetical protein, location=GLCHR01:1001445-1003772(-), length=775, sequence_SO=chromosome, SO=protein_coding	1	3	8.8	84.764	775	0	4.0694	4//5	3//6	0//7	55635000	2060500	91999				87193	137780	74637	79864		276220	153130	172690	270590	58832	217320	44853	115430	280000										4456000				6492700	5455400	5983100
GL50803_16086|no_ID	GL50803_16086|no_ID	GL50803_16086|no_ID	organism=Giardia_Assemblage_A_isolate_WB, product=Ribosomal protein L2, location=GLCHR05:1431827-1432582(+), length=251, sequence_SO=chromosome, SO=protein_coding	1	16	62.5	27.037	251	0	305.32	9//0	9//0	9//0	18207000000	1300500000	68474000	66274000	76495000	66490000	70109000	71397000	65167000	66994000	68836000	38780000	34854000	36466000	33820000	31023000	30328000	35450000	35608000	33556000	49944000	48634000	51406000	38976000	38181000	32930000	38473000	36770000	35093000	767940000	762110000	810480000	771430000	819860000	818870000	821880000
GL50803_16114|no_ID	GL50803_16114|no_ID	GL50803_16114|no_ID	organism=Giardia_Assemblage_A_isolate_WB, product=Ribosomal protein L36-1, location=GLCHR05:1357236-1357508(+), length=90, sequence_SO=chromosome, SO=protein_coding	1	5	52.2	10.559	90	0	60.604	9//0	9//0	9//0	6701600000	2233900000	145980000	143010000	179460000	151930000	141800000	136970000	116100000	99459000	118700000	70629000	61027000	73068000	66550000	52032000	51268000	72978000	76787000	79802000	50489000	50135000	52274000	40051000	38353000	35594000	43092000	42870000	43478000	264680000	286950000	304020000	311900000	269670000	271620000	264120000
GL50803_16124|no_ID	GL50803_16124|no_ID	GL50803_16124|no_ID	organism=Giardia_Assemblage_A_isolate_WB, product=TCP-1 chaperonin subunit eta, location=GLCHR05:2528272-2530059(-), length=595, sequence_SO=chromosome, SO=protein_coding	1	35	72.1	64.752	595	0	205.51	9//0	9//0	9//0	5860600000	154230000	8228300	7310600	9161400	8543600	8779500	9165600	7715700	7352800	8064300	5231600	4525000	4555200	4655700	4215200	4517300	5127800	5267800	5484400	4531700	4103900	4644400	3635000	3677700	4000600	4202000	3935700	3593900	243130000	247070000	242330000	242860000	255550000	257400000	263140000
GL50803_16125|no_ID	GL50803_16125|no_ID	GL50803_16125|no_ID	organism=Giardia_Assemblage_A_isolate_WB, product=Glycerol-3-phosphate dehydrogenase, location=GLCHR05:2522245-2525580(-), length=1111, sequence_SO=chromosome, SO=protein_coding	1	58	71.9	118.85	1111	0	323.31	9//0	9//0	9//0	17478000000	342710000	23316000	23711000	27218000	23375000	22551000	24945000	21019000	22351000	21676000	13414000	12593000	13476000	10861000	11028000	11456000	13106000	12521000	13949000	2407800	2479400	2477000	2110900	2047000	2148400	2190500	2202600	2076300	1234500000	1221000000	1189200000	1164600000	1169000000	1261100000	1113400000
GL50803_16156|no_ID	GL50803_16156|no_ID;GL50803_12031|no_ID	GL50803_16156|no_ID	organism=Giardia_Assemblage_A_isolate_WB, product=hypothetical protein, location=GLCHR03:1674098-1674676(+), length=192, sequence_SO=chromosome, SO=protein_coding	2	3	15.6	21.162	192	0.0056918	2.0613	3//5	3//6	0//0	106200000	13275000	1208200	918990	1476800		705420	1336200	566320	643580	584240	378400	782860	706420	633070	507960	655880	746400	460170	964320										7586800	9257200	8573400		8073400	8116200	7505500
GL50803_16160|no_ID	GL50803_16160|no_ID	GL50803_16160|no_ID	organism=Giardia_Assemblage_A_isolate_WB, product=Cathepsin B precursor, location=GLCHR03:1690200-1691282(-), length=360, sequence_SO=chromosome, SO=protein_coding	1	7	41.1	39.198	360	0	110.33	9//0	9//0	9//0	1461900000	97461000	7010100	5176700	7419600	5731300	6207100	7073600	5502600	5708500	5312700	3348300	2968300	3096200	2629100	1883500	2120900	3767200	3467300	3315900	873750	2041600	821360	2508200	2326600	2119500	1904800	1137800	1988600	92159000	80650000	114530000	79449000	75725000	108820000	100100000
GL50803_16180|no_ID	GL50803_16180|no_ID	GL50803_16180|no_ID	organism=Giardia_Assemblage_A_isolate_WB, product=Protein phosphatase methylesterase-1, location=GLCHR04:432770-434029(+), length=419, sequence_SO=chromosome, SO=protein_coding	1	9	42.2	46.359	419	0	22.324	8//1	9//0	0//0	832860000	46270000	4551200	4539700	3094100	2531700	3740100	4307300	3715800	3879100	3279300	1953000	1704000	948810	1202100	1417300	1329400	1367100	1766800	943020										65139000	68032000	61594000	56649000	59829000	61624000	61403000
GL50803_16200|no_ID	GL50803_16200|no_ID;GSB_16200-t26_1-p1	GL50803_16200|no_ID;GSB_16200-t26_1-p1	organism=Giardia_Assemblage_A_isolate_WB, product=Developmentally regulated GTP-binding protein 1, location=GLCHR02:274494-275615(+), length=373, sequence_SO=chromosome, SO=protein_coding;transcript=GSB_16200-t26_1 gene=GSB_16200 organism=Giardia_Assemblag	2	9	32.2	41.296	373	0	44.068	9//0	9//0	9//0	828430000	43602000	1079200	1188000	1085000	970060	1113700	10364000	1067600	825270	921230	508650	596020	704620	569590	3759400	478030	766120	726620	5456700	1454000	1339500	1498100	1099800	1084700	1084600	1479200	1120900	1260700	31306000	31895000	31982000	31884000	34943000	32857000	36511000
GL50803_16202|no_ID	GL50803_16202|no_ID;GSB_16202-t26_1-p1	GL50803_16202|no_ID;GSB_16202-t26_1-p1	organism=Giardia_Assemblage_A_isolate_WB, product=Axoneme central apparatus protein, location=GLCHR02:267456-268964(+), length=502, sequence_SO=chromosome, SO=protein_coding;transcript=GSB_16202-t26_1 gene=GSB_16202 organism=Giardia_Assemblage_B_isolate_GS	2	20	59	54.244	502	0	241.12	9//0	9//0	9//0	4107900000	157990000	6910200	6741400	8120000	6274300	7161500	6690400	6466900	5551100	6072200	2920700	2424800	2603100	2523600	2982000	2713400	2700400	3021000	2783800	8671700	8636400	7772000	7478300	7525200	6976400	8242100	8982200	9050100	176240000	176660000	171920000	181070000	163040000	168660000	172320000
GL50803_16220|no_ID	GL50803_16220|no_ID	GL50803_16220|no_ID	organism=Giardia_Assemblage_A_isolate_WB, product=Protein 21.1, location=GLCHR01:219156-221096(-), length=646, sequence_SO=chromosome, SO=protein_coding	1	5	21.4	71.12	646	0	23.072	9//0	8//1	0//9	221980000	6342300	619020	531360	433140	485360	423530	449590	688300	493140	583440	262110	203990	225170	220760	188080	125560	115430	121340	173020										21353000	15935000	14177000	12411000	13008000	15728000	20906000
GL50803_16227|no_ID	GL50803_16227|no_ID	GL50803_16227|no_ID	organism=Giardia_Assemblage_A_isolate_WB, product=Protein 21.1, location=GLCHR04:699479-700936(-), length=485, sequence_SO=chromosome, SO=protein_coding	1	3	13	54.656	485	0	9.9691	9//0	9//0	0//5	121680000	4679900	534010	541170	240720	270850	519440	196220	444600	183520	190620	210720	136120	132230	272380	107570	135240	179550	198430	186540										9141100	8269000	7087000	9152400	9616200	6469800	7875100
GL50803_16234|no_ID	GL50803_16234|no_ID	GL50803_16234|no_ID	organism=Giardia_Assemblage_A_isolate_WB, product=hypothetical protein, location=GLCHR05:4080809-4081324(+), length=171, sequence_SO=chromosome, SO=protein_coding	1	6	40.4	20.499	171	0	15.999	9//0	7//2	4//5	720400000	60033000	3848500	537640	4805100	5311700	1367100	4165600	2909600	3007800	3704700	2986500	2608400	3005300	2248100	1796300	2264100	3192800	2603600	2769500	746790	836100	803500	724310	828750	660950	827350	703730	769680	36594000	44726000	43201000	53626000	16291000	55101000	39397000
GL50803_16235|no_ID	GL50803_16235|no_ID	GL50803_16235|no_ID	organism=Giardia_Assemblage_A_isolate_WB, product=Kinase, CAMK CAMKL, location=GLCHR05:4081339-4082550(+), length=403, sequence_SO=chromosome, SO=protein_coding	1	18	51.1	46.097	403	0	192.72	9//0	9//0	9//0	4099100000	178220000	8814700	8346300	9239400	8718900	8674600	8741600	8010500	8363900	8095600	5656500	5088800	6028000	4764500	4418400	4585400	5741900	6293300	6156100	6604500	6747700	6281600	5596800	5463100	5253700	5553800	5468700	5512300	193090000	195430000	184930000	195830000	196730000	203200000	172250000
GL50803_16264|no_ID	GL50803_16264|no_ID	GL50803_16264|no_ID	organism=Giardia_Assemblage_A_isolate_WB, product=WD-40 repeat protein, location=GLCHR05:1316561-1319686(-), length=1041, sequence_SO=chromosome, SO=protein_coding	1	3	5.2	115.26	1041	0	3.5734	5//1	1//3	1//0	26089000	449810		46466	37522	31574	24038	23085	30557			8072.2				11764		14679	12956		209100										2709900	1890800	1831300	1389100	1310900	1901000
GL50803_16265|no_ID	GL50803_16265|no_ID	GL50803_16265|no_ID	organism=Giardia_Assemblage_A_isolate_WB, product=Ribosomal protein S3a, location=GLCHR05:1319790-1320536(-), length=248, sequence_SO=chromosome, SO=protein_coding	1	17	72.6	28.364	248	0	259.96	9//0	9//0	9//0	21747000000	1359200000	74693000	70043000	79027000	68049000	72121000	81443000	63354000	66266000	64406000	48356000	42589000	37903000	33307000	32690000	36862000	42839000	47179000	45368000	43264000	42419000	45436000	42556000	39270000	35224000	32878000	35316000	36301000	992260000	979300000	1012800000	962010000	976660000	1005400000	929590000
GL50803_16266|no_ID	GL50803_16266|no_ID	GL50803_16266|no_ID	organism=Giardia_Assemblage_A_isolate_WB, product=hypothetical protein, location=GLCHR05:1335340-1336554(-), length=404, sequence_SO=chromosome, SO=protein_coding	1	4	14.6	46.055	404	0	8.6822	5//4	1//8	2//7	185840000	8080200	670820	370280	487600	600500	496440	565650	487030	372160	418130	210270	241100	178600	282180	161510	157960	155550	205670	203690	269380	260660	181150	206950	228010	194170	129860	157960	186880	9946700	10092000	7395900	9990800	8930700	7572000	11954000
GL50803_16267|no_ID	GL50803_16267|no_ID	GL50803_16267|no_ID	organism=Giardia_Assemblage_A_isolate_WB, product=hypothetical protein, location=GLCHR05:1338564-1340177(+), length=537, sequence_SO=chromosome, SO=protein_coding	1	2	22.2	63.114	537	0	5.5693	5//4	7//2	0//9	75759000	2367500	220300	234860	242970		223180	236690	85211	236710		89389	269300	254430				79985	94643	99820										6878300	7366500	6756700		7041300	7417300	6726400
GL50803_16272|no_ID	GL50803_16272|no_ID	GL50803_16272|no_ID	organism=Giardia_Assemblage_A_isolate_WB, product=Kinase, NEK, location=GLCHR02:632404-636105(+), length=1233, sequence_SO=chromosome, SO=protein_coding	1	6	13.3	136.56	1233	0	23.442	9//0	8//1	0//9	251680000	4194600	386360	350090	344510	288170	277840	320060	414130	306170	323940	169770	125500	113400	137340	136700	137690	121290	84583	157080										19785000	20136000	18908000	15473000	18105000	17418000	21233000
GL50803_16279|no_ID	GL50803_16279|no_ID	GL50803_16279|no_ID	organism=Giardia_Assemblage_A_isolate_WB, product=Kinase, NEK, location=GLCHR05:3568365-3570350(-), length=661, sequence_SO=chromosome, SO=protein_coding	1	16	27.7	75.315	661	0	25.284	9//0	9//0	4//3	803040000	18251000	762620	1083900	1321800	1330600	1226200	832900	1272300	1009700	1141500	970990	627760	1001400	737270	733580	601890	851330	959000	840690	122000	156160	139530		157250	150160		53600	166610	31937000	41288000	45777000	40115000	43415000	29239000	49218000
GL50803_16298|no_ID	GL50803_16298|no_ID	GL50803_16298|no_ID	organism=Giardia_Assemblage_A_isolate_WB, product=hypothetical protein, location=GLCHR05:977603-978016(+), length=137, sequence_SO=chromosome, SO=protein_coding	1	6	22.6	15.103	137	0	63.147	9//0	9//0	0//0	2433700000	405620000	20207000	28022000	32720000	36057000	36080000	34361000	31915000	33313000	20296000	19570000	11790000	13764000	18422000	13177000	12873000	11478000	19991000	11584000										145630000	134270000	136950000	150130000	151360000	138250000	163590000
GL50803_16310|no_ID	GL50803_16310|no_ID	GL50803_16310|no_ID	organism=Giardia_Assemblage_A_isolate_WB, product=Ribosomal protein L27a, location=GLCHR05:835577-836026(+), length=149, sequence_SO=chromosome, SO=protein_coding	1	15	58.4	17.129	149	0	176.62	9//0	9//0	9//0	13903000000	1737900000	72974000	80812000	93096000	78245000	80368000	83297000	78915000	77141000	76899000	56160000	50708000	53764000	56862000	47375000	48262000	49068000	50872000	55338000	60084000	71015000	72429000	60814000	57761000	57440000	56298000	50651000	61203000	610590000	625120000	620150000	595780000	603900000	621940000	644050000
GL50803_16311|no_ID	GL50803_16311|no_ID	GL50803_16311|no_ID	organism=Giardia_Assemblage_A_isolate_WB, product=Centromere/microtubule binding protein CBF5, location=GLCHR05:834235-835500(+), length=421, sequence_SO=chromosome, SO=protein_coding	1	2	22.3	47.127	421	0	7.0303	5//4	1//8	0//9	141010000	5875300	494630	397090	530340	434900	447360	505240	396630	358480	447930	224600	201240	292110	183340	158140	155620	192380	210010	245270										12438000	9328300	10461000	9988400	10187000	11072000	10935000
GL50803_16312|no_ID	GL50803_16312|no_ID	GL50803_16312|no_ID	organism=Giardia_Assemblage_A_isolate_WB, product=Hypothetical protein, location=GLCHR05:830122-833073(-), length=983, sequence_SO=chromosome, SO=protein_coding	1	16	20.8	110.56	983	0	45.178	9//0	9//0	0//0	683700000	12661000	1300700	1275700	1254400	1125900	962110	1261100	1143300	1134100	1149900	186710	187100	226960	160310	236620	107710	295000	400720	252810										42545000	51349000	50138000	51699000	45140000	54810000	41129000
GL50803_16313|no_ID	GL50803_16313|no_ID;GSB_153724-t26_1-p1	GL50803_16313|no_ID;GSB_153724-t26_1-p1	organism=Giardia_Assemblage_A_isolate_WB, product=Hypothetical protein, location=GLCHR05:818758-820503(-), length=581, sequence_SO=chromosome, SO=protein_coding;transcript=GSB_153724-t26_1 gene=GSB_153724 organism=Giardia_Assemblage_B_isolate_GS_B gene_pro	2	5	12.2	65.834	581	0	13.497	9//0	8//0	8//1	215800000	7707300	642420	426890	672640	491680	453850	527310	468580	320220	535900	111510	84794	89927	104670		101820	94724	122820	114030	233160	277190	294830	211480	264570	318690	324560	225480	193530	11280000	9318400	10176000	10846000	8596200	9110900	8488100
GL50803_16318|no_ID	GL50803_16318|no_ID	GL50803_16318|no_ID	organism=Giardia_Assemblage_A_isolate_WB, product=High cysteine membrane protein Group 1, location=GLCHR05:3493483-3499713(+), length=2076, sequence_SO=chromosome, SO=protein_coding	1	11	9.3	220.48	2076	0	24.088	0//0	9//0	0//9	170920000	2341400										193020	214230	260390	204470	285480	276690	357180	266310	283650
GL50803_16322|no_ID	GL50803_16322|no_ID	GL50803_16322|no_ID	organism=Giardia_Assemblage_A_isolate_WB, product=Neurogenic locus Notch protein precursor, location=GLCHR05:3220941-3222719(-), length=592, sequence_SO=chromosome, SO=protein_coding	1	13	35.5	63.07	592	0	323.31	9//0	9//0	0//0	7376700000	567440000	47137000	47324000	54000000	43530000	43890000	46037000	38283000	38780000	40634000	21542000	19747000	20250000	15798000	14627000	16798000	19012000	19992000	20055000										590950000	580000000	615400000	540720000	509560000	540500000	520690000
GL50803_16326|no_ID	GL50803_16326|no_ID	GL50803_16326|no_ID	organism=Giardia_Assemblage_A_isolate_WB, product=Protein 21.1, location=GLCHR02:1409740-1412016(-), length=758, sequence_SO=chromosome, SO=protein_coding	1	5	11.9	82.346	758	0	12.901	3//6	1//5	6//2	118280000	3112700	380260	185420	234320	237550	84942	77425	66210	317030	469340	141160	101810		89807		100960	65462	131570				117820	98089		60273	78661		74616	10414000	7318900	7661100	8809600	7652700	6441200	7049300
GL50803_16328|no_ID	GL50803_16328|no_ID	GL50803_16328|no_ID	organism=Giardia_Assemblage_A_isolate_WB, product=DRAP deaminase, location=GLCHR02:1418387-1420093(-), length=568, sequence_SO=chromosome, SO=protein_coding	1	10	25.5	63.842	568	0	33.847	9//0	9//0	0//0	447970000	18665000	1244300	1571900	2258300	1913900	1569100	1317200	1787700	1584400	1082400	323760	622430	874580	275590	484110	439440	422740	481870	411700										32734000	34368000	29944000	29351000	27191000	28375000	32657000
GL50803_16332|no_ID	GL50803_16332|no_ID	GL50803_16332|no_ID	organism=Giardia_Assemblage_A_isolate_WB, product=Coiled-coil protein, location=GLCHR03:65695-70908(+), length=1737, sequence_SO=chromosome, SO=protein_coding	1	4	3.1	196.41	1737	0.0026726	2.4273	3//6	0//0	4//0	190420000	1700200	81255	43885	89805	31307	26909	69814	95316	103220	52656										298310	269830	312740		225130					7314100	6463200	7282900	7985300	6289500	6719600	7915600
GL50803_16343|no_ID	GL50803_16343|no_ID	GL50803_16343|no_ID	organism=Giardia_Assemblage_A_isolate_WB, product=Median body protein, location=GLCHR05:3552633-3555206(+), length=857, sequence_SO=chromosome, SO=protein_coding	1	24	66.9	100.58	857	0	323.31	9//0	9//0	0//9	9065900000	188870000	11155000	15427000	18002000	11080000	11954000	12103000	11427000	11992000	11595000	9810300	8631700	9367600	7817700	6841700	7017000	8614300	7819900	8219200										582830000	604860000	611500000	593110000	607820000	621320000	633310000
GL50803_16353|no_ID	GL50803_16353|no_ID	GL50803_16353|no_ID	organism=Giardia_Assemblage_A_isolate_WB, product=hypothetical protein, location=GLCHR05:1886248-1888515(-), length=755, sequence_SO=chromosome, SO=protein_coding	1	22	36.6	83.652	755	0	184.67	9//0	9//0	9//0	2705400000	84545000	4172200	4216400	4011700	4806400	4303700	4949600	3391200	3905300	2884000	4068000	3923300	4029400	3848500	3368900	3687800	4023200	4069800	4036300	1472800	1727800	1726400	1373500	1521900	1344900	1131000	1384700	1166300	153060000	134990000	150320000	155200000	130930000	141960000	125520000
GL50803_16363|no_ID	GL50803_16363|no_ID	GL50803_16363|no_ID	organism=Giardia_Assemblage_A_isolate_WB, product=Alanine aminotransferase, putative, location=GLCHR05:943772-945211(-), length=479, sequence_SO=chromosome, SO=protein_coding	1	17	60.3	53.15	479	0	172.93	9//0	9//0	9//0	2277000000	99000000	7061700	7161600	8085000	7026500	7682000	7697300	6741800	6611500	5608700	2060900	1326400	1574000	1012500	1445200	1095800	1952300	2288800	1884300	2476900	2349900	2397900	2401800	2066900	2139100	2412400	2058500	2380400	120120000	126080000	129990000	124730000	141220000	135160000	123580000
GL50803_16367|no_ID	GL50803_16367|no_ID	GL50803_16367|no_ID	organism=Giardia_Assemblage_A_isolate_WB, product=hypothetical protein, location=GLCHR04:1507908-1509548(-), length=546, sequence_SO=chromosome, SO=protein_coding	1	5	11.2	62.008	546	0	24.339	7//2	2//2	9//0	254910000	8497100	265100	284840	463140	365110	683710	244550	449410	286550	280010		147330	159120	116770		119010				501710	587320	494040	567470	487810	369100	565020	490010	569950	15928000	11306000	11879000	14516000	14057000	12607000	12362000
GL50803_16368|no_ID	GL50803_16368|no_ID;GSB_16368-t26_1-p1	GL50803_16368|no_ID;GSB_16368-t26_1-p1	organism=Giardia_Assemblage_A_isolate_WB, product=Ribosomal protein L31B, location=GLCHR04:1496805-1497125(+), length=106, sequence_SO=chromosome, SO=protein_coding;transcript=GSB_16368-t26_1 gene=GSB_16368 organism=Giardia_Assemblage_B_isolate_GS_B gene_p	2	8	51.9	12.158	106	0	94.196	9//0	9//0	9//0	6691900000	1115300000	47858000	47178000	53467000	48253000	50241000	50742000	55005000	55701000	55972000	39098000	30011000	32302000	33557000	27061000	31536000	31537000	31485000	35035000	45470000	44848000	38675000	39273000	38090000	35494000	39620000	40368000	37446000	253750000	251230000	250600000	264070000	271600000	277850000	313420000
GL50803_16371|no_ID	GL50803_16371|no_ID	GL50803_16371|no_ID	organism=Giardia_Assemblage_A_isolate_WB, product=Nucleolar GTP-binding protein 1, putative, location=GLCHR04:1478696-1480726(-), length=676, sequence_SO=chromosome, SO=protein_coding	1	7	10.2	77.616	676	0	4.4904	4//5	4//4	1//8	150070000	3660300	223040	210460	262900	206460	207840	836120	132450	75046	154800	135540	76230	35623	61086	65588		30608	38129	110510	82843	86694	91787	89659	69461	98194	106470	93167	79605
GL50803_16376|no_ID	GL50803_16376|no_ID	GL50803_16376|no_ID	organism=Giardia_Assemblage_A_isolate_WB, product=ATP-dependent RNA helicase p47, putative, location=GLCHR05:1276972-1278522(+), length=516, sequence_SO=chromosome, SO=protein_coding	1	20	47.9	56.953	516	0	120.96	9//0	9//0	9//0	2692500000	86855000	4423600	4146100	5109200	5892100	5999700	4807200	5874400	4922300	5301700	2542200	2413300	2148800	3645400	3825300	2663100	4039700	2945400	3782100	1582400	1498100	1383700	1245100	1251500	1247500	1310600	1554800	1300000	129050000	132120000	130260000	145810000	129270000	133370000	129970000
GL50803_16380|no_ID	GL50803_16380|no_ID	GL50803_16380|no_ID	organism=Giardia_Assemblage_A_isolate_WB, product=Cathepsin L precursor, location=GLCHR04:1519215-1520846(+), length=543, sequence_SO=chromosome, SO=protein_coding	1	4	11.6	61.856	543	0	18.687	9//0	9//0	5//3	449540000	23660000	1502200	1416000	1233000	1246700	1201600	1471600	989540	1291600	644380	688540	483850	813250	706640	587540	609980	962630	783710	946720	1073000	1025000		1040400	765300	269290	347010	765550	794960	19027000	20048000	17636000	16186000	19442000	16072000	17419000
GL50803_16387|no_ID	GL50803_16387|no_ID;GSB_16387-t26_1-p1	GL50803_16387|no_ID;GSB_16387-t26_1-p1	organism=Giardia_Assemblage_A_isolate_WB, product=Ribosomal protein L18a, location=GLCHR05:3966175-3966696(-), length=173, sequence_SO=chromosome, SO=protein_coding;transcript=GSB_16387-t26_1 gene=GSB_16387 organism=Giardia_Assemblage_B_isolate_GS_B gene_p	2	22	79.8	20.584	173	0	172.55	9//0	9//0	9//0	21795000000	2179500000	107870000	94498000	115870000	99372000	97422000	108070000	78519000	81944000	80337000	69234000	59554000	64154000	57539000	51383000	55698000	61380000	58710000	63656000	90905000	94620000	102610000	88595000	82541000	79471000	75732000	77267000	82556000	953850000	915950000	978380000	928470000	960900000	975260000	870400000
GL50803_16390|no_ID	GL50803_16390|no_ID	GL50803_16390|no_ID	organism=Giardia_Assemblage_A_isolate_WB, product=hypothetical protein, location=GLCHR03:334871-343042(+), length=2723, sequence_SO=chromosome, SO=protein_coding	1	5	3.3	301.31	2723	0	4.8318	9//0	4//1	0//0	54278000	434220	30249	31715	58553	57233	42354	31798	14651	46940	45351	10259	11132		13173	10098		30714												4173800	4915200	4315800	5407000	4000700	3898500	3372600
GL50803_16404|no_ID	GL50803_16404|no_ID	GL50803_16404|no_ID	organism=Giardia_Assemblage_A_isolate_WB, product=hypothetical protein, location=GLCHR04:1669270-1669752(+), length=160, sequence_SO=chromosome, SO=protein_coding	1	3	32.5	17.294	160	0	11.006	9//0	9//0	0//9	581890000	64654000	5172900	4670700	5946500	4970300	5183900	4798800	4021900	3851000	3621300	2518600	2455300	2573100	2359600	2317800	2311000	2623400	2839800	2418000										44511000	41814000	46731000	44102000	44327000	42236000	37981000
GL50803_16412|no_ID	GL50803_16412|no_ID	GL50803_16412|no_ID	organism=Giardia_Assemblage_A_isolate_WB, product=Heat-shock protein, putative, location=GLCHR04:1692786-1695323(+), length=845, sequence_SO=chromosome, SO=protein_coding	1	34	51.5	94.797	845	0	265.39	9//0	9//0	9//0	6448900000	149970000	10479000	9343900	12811000	10438000	9857000	9309600	8003800	9001700	8057100	5964500	5975900	5928700	5803000	4279800	5003900	6139300	5402300	6543000	1445400	1669800	1793700	1304800	1224600	956280	985540	1158400	1093800	409550000	471700000	473890000	454340000	424730000	359120000	373270000
GL50803_16424|no_ID	GL50803_16424|no_ID	GL50803_16424|no_ID	organism=Giardia_Assemblage_A_isolate_WB, product=hypothetical protein, location=GLCHR02:118035-118793(-), length=252, sequence_SO=chromosome, SO=protein_coding	1	15	67.1	29.702	252	0	134.85	9//0	9//0	9//0	5710800000	571080000	37710000	39057000	39689000	37765000	42328000	41161000	37925000	37022000	37969000	15317000	12341000	12616000	11966000	11276000	11108000	14084000	13430000	11594000	11057000	10996000	13687000	13590000	12648000	10681000	12502000	10387000	11180000	277190000	289890000	292270000	261170000	280550000	285390000	285180000
GL50803_16425|no_ID	GL50803_16425|no_ID	GL50803_16425|no_ID	organism=Giardia_Assemblage_A_isolate_WB, product=Kinesin-5, location=GLCHR02:114742-117942(+), length=1066, sequence_SO=chromosome, SO=protein_coding	1	4	4.8	116.47	1066	0	3.9085	4//3	2//5	0//0	28056000	459930	74843	14262	67314	53676	75665	50003		13965		18510	16256	14042	12731		11782		16246	20635										2588400	2504300	2757300	3861000	3626600	2783600
GL50803_16431|no_ID	GL50803_16431|no_ID	GL50803_16431|no_ID	organism=Giardia_Assemblage_A_isolate_WB, product=Ribosomal protein L19, location=GLCHR02:92080-92670(-), length=196, sequence_SO=chromosome, SO=protein_coding	1	11	44.4	23.137	196	0	129.31	9//0	9//0	9//0	12783000000	2130500000	103890000	98856000	115980000	93629000	105370000	101510000	92198000	106750000	89668000	66473000	75948000	80455000	75240000	58670000	67257000	74970000	68847000	75692000	84940000	85053000	83615000	66687000	51593000	63440000	43298000	49488000	50986000	559310000	562940000	562020000	496820000	531310000	566620000	585100000
GL50803_16435|no_ID	GL50803_16435|no_ID	GL50803_16435|no_ID	organism=Giardia_Assemblage_A_isolate_WB, product=Protein 21.1, location=GLCHR01:861358-863445(-), length=695, sequence_SO=chromosome, SO=protein_coding	1	2	5.8	77.007	695	0	5.9886	4//5	4//3	0//7	94994000	3518300	458380	210820	387380	320680	297830	268610	188920	190440	212640	147390	161840	174170	99093	107560	136800			155740										10384000		12076000	7235800	8169800
GL50803_16443|no_ID	GL50803_16443|no_ID	GL50803_16443|no_ID	organism=Giardia_Assemblage_A_isolate_WB, product=Protein phosphatase 2A B regulatory subunit Wdb1, location=GLCHR04:254051-256516(+), length=821, sequence_SO=chromosome, SO=protein_coding	1	20	32.8	93.207	821	0	75.687	9//0	9//0	9//0	1005600000	24528000	1036700	1238500	1630600	1455900	1454600	1394600	1413600	1408700	1260300	388420	429830	446250	407870	560180	516830	509380	549500	555550	725910	890230	1051400	647050	788980	969090	942150	1073600	781830	33301000	45898000	42521000	37024000	39642000	34630000	40808000
GL50803_16450|no_ID	GL50803_16450|no_ID	GL50803_16450|no_ID	organism=Giardia_Assemblage_A_isolate_WB, product=Radial-spoke protein, location=GLCHR04:2429657-2430577(+), length=306, sequence_SO=chromosome, SO=protein_coding	1	6	25.8	34.17	306	0	35.2	9//0	9//0	9//0	416220000	26014000	669630	734320	987920	1134900	1318000	1188500	904210	851350	704230	810100	865560	735670	324560	198620	328090	874960	754980	842010	946160	1419200	1413200	1512600	1445700	1243700	1342300	1155600	1307800	14348000	19992000	15183000	19300000	19731000	18552000	20308000
GL50803_16453|no_ID	GL50803_16453|no_ID	GL50803_16453|no_ID	organism=Giardia_Assemblage_A_isolate_WB, product=Carbamate kinase, location=GLCHR02:366560-367510(+), length=316, sequence_SO=chromosome, SO=protein_coding	1	32	75.6	33.879	316	0	323.31	9//0	9//0	9//0	126970000000	7935600000	452060000	443580000	489810000	431790000	427840000	433310000	396380000	412720000	395340000	305050000	282300000	282980000	256170000	252090000	250910000	272930000	285990000	282050000	175130000	191930000	156870000	174990000	172720000	171900000	175170000	188650000	174940000	6629400000	6827900000	6820000000	6549100000	6465000000	6381600000	6352600000
GL50803_16454|no_ID	GL50803_16454|no_ID	GL50803_16454|no_ID	organism=Giardia_Assemblage_A_isolate_WB, product=Protein kinase, putative, location=GLCHR02:364315-366477(-), length=720, sequence_SO=chromosome, SO=protein_coding	1	4	7.8	77.438	720	0	11.337	4//2	3//4	2//1	65783000	2740900	408070	188010		112430	257710	293260		52246		64483	120920	165470	138350			109420	74274	108060		208990		297130	142110					5869500	4878100			4992800	5422000
GL50803_16468|no_ID	GL50803_16468|no_ID	GL50803_16468|no_ID	organism=Giardia_Assemblage_A_isolate_WB, product=Cathepsin B precursor, location=GLCHR05:2338598-2339515(+), length=305, sequence_SO=chromosome, SO=protein_coding	1	5	33.4	33.951	305	0	38.727	9//0	9//0	0//9	938660000	72204000	5913300	5360500	6115400	5906300	4881700	6016900	5011100	5022600	4969300	2610800	2775400	2748300	2026600	2168200	1896600	3038600	3025900	2717000										64072000	60187000	60569000	64878000	65950000	65055000	60884000
GL50803_16477|no_ID	GL50803_16477|no_ID	GL50803_16477|no_ID	organism=Giardia_Assemblage_A_isolate_WB, product=Tenascin-37, location=GLCHR03:1225201-1226949(-), length=582, sequence_SO=chromosome, SO=protein_coding	1	6	18	61.934	582	0	49.034	9//0	9//0	0//0	436100000	25653000	1807600	2842100	2585400	1356600	1829100	2021000	2081000	1709300	1948800	897980	893320	941580	664050	760090	675610	891810	896290	851510										27365000	32105000	31001000	31716000	24881000	27958000	32563000
GL50803_16478|no_ID	GL50803_16478|no_ID	GL50803_16478|no_ID	organism=Giardia_Assemblage_A_isolate_WB, product=hypothetical protein, location=GLCHR03:1242676-1244562(+), length=628, sequence_SO=chromosome, SO=protein_coding	1	9	24.5	64.756	628	0	14.375	9//0	9//0	0//0	292090000	13277000	668780	648260	739150	907390	809540	585620	907330	1329800	987180	779450	794370	654780	316960	345240	735060	747110	674960	645670										19558000	27428000	15593000	20873000	18505000	23248000	20539000
GL50803_16483|no_ID	GL50803_16483|no_ID	GL50803_16483|no_ID	organism=Giardia_Assemblage_A_isolate_WB, product=Dephospho-CoA kinase, location=AACB02000013_frag:24299-25162(-), length=287, sequence_SO=contig, SO=protein_coding	1	2	14.3	32.013	287	0	4.7281	8//0	6//3	0//0	89706000	5980400	454530	611870	554090	259960	445870	550970	190860	495250		313700	275810	296730	62466	220380	281130	329240	349590	287950										5792000	7646000	5506900	4264500	5650700	6854400	10921000
GL50803_1649|no_ID	GL50803_1649|no_ID	GL50803_1649|no_ID	organism=Giardia_Assemblage_A_isolate_WB, product=hypothetical protein, location=GLCHR05:2987957-2988301(-), length=114, sequence_SO=chromosome, SO=protein_coding	1	8	67.5	12.739	114	0	92.286	9//0	9//0	0//0	1759200000	251320000	17140000	20901000	20499000	15467000	18375000	15795000	17695000	16653000	16522000	11047000	11734000	10516000	10847000	8284900	8948300	9677300	11544000	9674200										118260000	141980000	124560000	115600000	126940000	114490000	122150000
GL50803_16498|no_ID	GL50803_16498|no_ID;GSB_152871-t26_1-p1	GL50803_16498|no_ID	organism=Giardia_Assemblage_A_isolate_WB, product=Nucleolar GTPase, location=GLCHR04:491207-492832(+), length=541, sequence_SO=chromosome, SO=protein_coding	2	7	17	60.209	541	0	20.23	5//4	6//3	3//6	187950000	6264900	282540	399020	571190	442510	326910	231670	245630	485300	116190	319760	265880	147820	69196	183580	194210	264310	308750	302810	135670	119720	122620	105190	158710	114940	147260	123860	79643	7846500	8382300	10301000	6720600	7008300	7766600	8588300
GL50803_16504|no_ID	GL50803_16504|no_ID	GL50803_16504|no_ID	organism=Giardia_Assemblage_A_isolate_WB, product=hypothetical protein, location=GLCHR04:472479-475139(-), length=886, sequence_SO=chromosome, SO=protein_coding	1	17	47.4	97.343	886	0	183.34	9//0	9//0	4//5	12395000000	302310000	15311000	15293000	16395000	18243000	17937000	18236000	10578000	10769000	11263000	16860000	14845000	15003000	8261200	7667800	7590200	13986000	15408000	15167000	12322000		13011000	10643000	10710000			6813400		578030000	636680000	591810000	744640000	739480000	782220000	732240000
GL50803_16507|no_ID	GL50803_16507|no_ID	GL50803_16507|no_ID	organism=Giardia_Assemblage_A_isolate_WB, product=hypothetical protein, location=GLCHR04:481202-483829(+), length=875, sequence_SO=chromosome, SO=protein_coding	1	12	20	98.638	875	0	65.372	9//0	9//0	1//5	967070000	28443000	2399300	2225700	2718800	1840700	1762500	1701100	1769400	1397100	1560400	1230300	998300	995150	544040	795940	688560	1579100	1488800	1587900			234260		194030	187690	167500	199070	177520	68194000	69327000	72880000	60705000	59660000	58791000	60837000
GL50803_16521|no_ID	GL50803_16521|no_ID	GL50803_16521|no_ID	organism=Giardia_Assemblage_A_isolate_WB, product=Alpha-snap, location=GLCHR04:2475092-2475970(-), length=292, sequence_SO=chromosome, SO=protein_coding	1	9	40.8	32.427	292	0	82.667	9//0	9//0	0//0	515380000	36813000	3897200	2591400	4669300	3312000	3100200	2501100	2369700	3706200	2115600	927830	866200	957520	848140	869610	1014200	1351800	743920	971240										36212000	31136000	35032000	38001000	37577000	34837000	28928000
GL50803_16522|no_ID	GL50803_16522|no_ID	GL50803_16522|no_ID	organism=Giardia_Assemblage_A_isolate_WB, product=hypothetical protein, location=GLCHR04:2481041-2481493(-), length=150, sequence_SO=chromosome, SO=protein_coding	1	3	26.7	16.666	150	0	18.681	8//1	7//2	0//0	377320000	47165000	3191000	2387600	3811500	3410400	4263000	4384900	2959200	3606200	2291800	2698400	1658800	2056800	1302600	1908900	1546600	914440	2674700	2097800										23644000	18904000	23955000	27204000	26070000	27186000	23056000
GL50803_16525|no_ID	GL50803_16525|no_ID	GL50803_16525|no_ID	organism=Giardia_Assemblage_A_isolate_WB, product=Ribosomal protein L3, location=GLCHR04:2485222-2486361(+), length=379, sequence_SO=chromosome, SO=protein_coding	1	12	82.3	42.642	379	0	113.58	9//0	9//0	0//9	6890200000	275610000	21176000	20512000	22690000	20926000	16822000	20101000	16798000	17611000	17627000	12584000	10852000	11447000	10472000	9818300	11048000	11202000	11270000	12651000										479020000	506010000	468220000	465100000	460880000	475960000	418460000
GL50803_16526|no_ID	GL50803_16526|no_ID	GL50803_16526|no_ID	organism=Giardia_Assemblage_A_isolate_WB, product=WD-repeat protein, location=GLCHR04:2492675-2493868(-), length=397, sequence_SO=chromosome, SO=protein_coding	1	3	10.6	44.493	397	0	6.4643	8//1	6//3	1//1	91678000	4365600	157550	130520	200510	151850	153710	166490	113020	115560	111700	381550	330710	285460	246220	164300	380980	256430	313050	324500			217320						164190	7787400	6630600	8801600	7671900	7737400	8235700	6124900
GL50803_16532|no_ID	GL50803_16532|no_ID;GL50803_119672|no_ID	GL50803_16532|no_ID	organism=Giardia_Assemblage_A_isolate_WB, product=Protein 21.1, location=GLCHR05:2134897-2137407(+), length=836, sequence_SO=chromosome, SO=protein_coding	2	27	61.4	92.674	836	0	244.08	9//0	9//0	0//9	5267300000	119710000	8406100	8252100	8394400	7607600	7724200	7728700	7697100	7811700	7390000	5641600	5382700	5244300	5124300	5342100	5271000	5328500	5459400	5904400										350170000	338790000	357710000	357600000	345580000	323860000	363420000
GL50803_16543|no_ID	GL50803_16543|no_ID	GL50803_16543|no_ID	organism=Giardia_Assemblage_A_isolate_WB, product=hypothetical protein, location=GLCHR03:137426-139159(+), length=577, sequence_SO=chromosome, SO=protein_coding	1	6	12.8	64.473	577	0	12.988	6//3	9//0	0//0	170420000	5497500	202970	60013	377140	310570	396100	409310	186240	171980	199860	509290	381580	325490	315240	244160	214040	447920	400760	344840										12306000	10986000	12045000	10613000	12930000	13483000	10744000
GL50803_16549|no_ID	GL50803_16549|no_ID	GL50803_16549|no_ID	organism=Giardia_Assemblage_A_isolate_WB, product=Uridine kinase, location=GLCHR05:1578937-1580985(-), length=682, sequence_SO=chromosome, SO=protein_coding	1	26	57.6	77.208	682	0	101.03	9//0	9//0	9//0	2223800000	69493000	4332200	4149400	4336600	3703900	4312800	4268900	3925300	4019000	3808000	2457500	2285100	2218600	2432600	2440700	2202700	2911000	2831700	2510700	1330600	1128800	1193500	1238100	1190600	896850	1094300	1134100	1140000	149860000	154090000	102980000	95079000	98218000	110150000	128760000
GL50803_16550|no_ID	GL50803_16550|no_ID	GL50803_16550|no_ID	organism=Giardia_Assemblage_A_isolate_WB, product=hypothetical protein, location=GLCHR05:1583174-1584202(-), length=342, sequence_SO=chromosome, SO=protein_coding	1	2	17	37.294	342	0	6.3092	4//2	6//3	0//0	40331000	2688700				328150	209830		460720	147410	213510	166370	143370	191620	166550	103980	141060	144820	176960	94389													2895800	4221200		3947900
GL50803_16567|no_ID	GL50803_16567|no_ID	GL50803_16567|no_ID	organism=Giardia_Assemblage_A_isolate_WB, product=Protein phosphatase PP2A regulatory subunit A, location=GLCHR04:1243339-1245336(-), length=665, sequence_SO=chromosome, SO=protein_coding	1	15	32.8	74.722	665	0	37.987	9//0	9//0	9//0	686930000	18077000	992200	826470	1030100	1287500	1020000	1055800	745780	827040	1142300	429040	503240	483120	545350	530380	697560	568190	663340	522110	519120	439770	347920	530780	395720	450560	586320	462720	474650	30010000	29360000	32286000	30763000	31879000	33103000	29160000
GL50803_16568|no_ID	GL50803_16568|no_ID	GL50803_16568|no_ID	organism=Giardia_Assemblage_A_isolate_WB, product=Transcription factor, putative, location=GLCHR04:1232743-1235580(-), length=945, sequence_SO=chromosome, SO=protein_coding	1	4	7.9	105.16	945	0	9.4397	7//2	5//3	0//0	142930000	3041000	244770	266110	219760	260210	290800	256350	213260	190040	245160	141820	140740	64476	81770	117440		95026	102940	110320										9305200	10277000	8892900	9898300	9008100	9232100	9024900
GL50803_16575|no_ID	GL50803_16575|no_ID;GSB_3470-t26_1-p1	GL50803_16575|no_ID	organism=Giardia_Assemblage_A_isolate_WB, product=ABC transporter family protein, location=GLCHR05:1722887-1726144(-), length=1085, sequence_SO=chromosome, SO=protein_coding	2	6	8.2	120.33	1085	0	10.819	3//6	8//1	3//6	255470000	6231000	327900	476550	587530	514000	250390	537750	502690	532410	447940	129140	201650	261760	156100	170450	75124	191310	199990	208430	93108	120240	110080		59477	77027				16286000	14690000	17207000	13255000	12521000	13584000	16274000
GL50803_16588|no_ID	GL50803_16588|no_ID	GL50803_16588|no_ID	organism=Giardia_Assemblage_A_isolate_WB, product=hypothetical protein, location=GLCHR01:330893-331261(+), length=122, sequence_SO=chromosome, SO=protein_coding	1	5	70.5	11.953	122	0	150.27	9//0	9//0	0//9	8001100000	1333500000	87001000	92556000	100830000	93720000	95956000	99650000	85115000	84148000	85219000	62063000	55560000	61774000	52522000	50997000	52077000	46946000	65731000	61659000										548510000	518260000	490210000	550770000	528060000	575430000	502070000
GL50803_16592|no_ID	GL50803_16592|no_ID	GL50803_16592|no_ID	organism=Giardia_Assemblage_A_isolate_WB, product=ABC transporter family protein, location=GLCHR03:1285617-1292381(-), length=2254, sequence_SO=chromosome, SO=protein_coding	1	4	3.1	252.46	2254	0	3.5244	9//0	9//0	0//0	1036800000	10580000	631700	699480	836490	766350	749330	831370	624170	728710	680270	449280	462700	498230	351150	352310	382770	541600	490860	503310										73043000	73421000	75891000	78057000	81611000	78635000	68136000
GL50803_16595|no_ID	GL50803_16595|no_ID	GL50803_16595|no_ID	organism=Giardia_Assemblage_A_isolate_WB, product=Liver stage antigen-like protein, location=GLCHR03:1265109-1270544(+), length=1811, sequence_SO=chromosome, SO=protein_coding	1	11	8.6	201.01	1811	0	26.394	9//0	9//0	1//2	371590000	5806100	463740	513800	547610	504250	428760	451320	402010	507850	270490	193690	238610	209390	150560	72400	131770	205260	217920	200880		32098	30402	33227						22007000	19030000	21309000	26171000	20053000	33722000	24978000
GL50803_16596|no_ID	GL50803_16596|no_ID	GL50803_16596|no_ID	organism=Giardia_Assemblage_A_isolate_WB, product=hypothetical protein, location=GLCHR03:1261045-1262844(+), length=599, sequence_SO=chromosome, SO=protein_coding	1	10	31.7	66.906	599	0	29.209	9//0	8//1	0//2	522820000	26141000	2772300	2268500	2880800	2166100	2059800	1853700	2491600	2423400	2567800	534970	463880	605020	472520	467190	465780	352710	719610	575230										39311000	39154000	34411000	35909000	35184000	35258000	40065000
GL50803_16602|no_ID	GL50803_16602|no_ID	GL50803_16602|no_ID	organism=Giardia_Assemblage_A_isolate_WB, product=hypothetical protein, location=GLCHR02:1020120-1022468(+), length=782, sequence_SO=chromosome, SO=protein_coding	1	10	19.9	86.086	782	0	35.373	9//0	8//1	4//1	293040000	8618700	604490	648730	717350	581150	674000	815850	580440	594530	321730	311970	384170	220510	255710	258510	193310	390050	382870	323280						181420		178640		18757000	20302000	16645000	15623000	17445000	18546000	15993000
GL50803_16612|no_ID	GL50803_16612|no_ID	GL50803_16612|no_ID	organism=Giardia_Assemblage_A_isolate_WB, product=Tyrosyl-tRNA synthetase, location=GLCHR02:1441840-1443003(+), length=387, sequence_SO=chromosome, SO=protein_coding	1	2	16.5	43.486	387	0	7.4131	9//0	9//0	0//9	103550000	4706600	331790	394840	444030	512670	470430	381850	340460	302450	348870	185110	129780	119900	100220		139270	163400	205950	135610										4967300	6229000	6746200	10592000	8476600	6711100	6434500
GL50803_16636|no_ID	GL50803_16636|no_ID	GL50803_16636|no_ID	organism=Giardia_Assemblage_A_isolate_WB, product=Rab2b (Rab2b), location=GLCHR01:1243825-1244508(+), length=227, sequence_SO=chromosome, SO=protein_coding	1	11	42.7	24.595	227	0	40.153	9//0	9//0	9//0	1402100000	107860000	6015800	4757600	5300000	4356900	5674000	3658400	3915200	5079000	4287600	3437300	2779700	3057800	2748700	2550500	2324700	3024800	3220300	2770000	5395600	5584200	3485100	5490600	5275200	4237100	3051100	3090700	3288100	60278000	62492000	61091000	61091000	64258000	55345000	58605000
GL50803_16648|no_ID	GL50803_16648|no_ID	GL50803_16648|no_ID	organism=Giardia_Assemblage_A_isolate_WB, product=hypothetical protein, location=GLCHR05:3785915-3788233(-), length=772, sequence_SO=chromosome, SO=protein_coding	1	11	48.7	88.364	772	0	88.003	9//0	9//0	0//9	1502000000	40595000	3096900	3034500	3255800	2776100	3077600	2762700	2961900	2187500	3003600	1626200	1602200	1669900	1728100	1296400	1492500	1649700	1735700	1637600										104620000	100630000	98148000	94787000	100510000	101740000	100070000
GL50803_16652|no_ID	GL50803_16652|no_ID	GL50803_16652|no_ID	organism=Giardia_Assemblage_A_isolate_WB, product=Ribosomal protein S13, location=GLCHR05:3812297-3812761(-), length=154, sequence_SO=chromosome, SO=protein_coding	1	2	52.6	17.591	154	0	23.597	9//0	9//0	0//9	1412800000	201820000	12680000	10138000	13561000	11838000	13512000	13912000	12809000	13303000	11713000	11524000	9665600	9195000	9197600	10655000	9384900	8727300	9779700	10229000										92815000	79307000	77871000	65847000	81976000	79962000	112590000
GL50803_16653|no_ID	GL50803_16653|no_ID	GL50803_16653|no_ID	organism=Giardia_Assemblage_A_isolate_WB, product=hypothetical protein, location=GLCHR05:3813512-3816484(+), length=990, sequence_SO=chromosome, SO=protein_coding	1	17	41	103.11	990	0	263.21	9//0	9//0	2//7	3833000000	112740000	7669100	8288500	8780700	7247200	7583800	8268300	7096900	7450700	7525000	4565600	3910400	4083900	4031600	4532800	4821300	4885600	4659200	5339800	189360	217810	289070	190850	269070	196340	236720	191920	214660	260350000	282630000	273150000	261840000	286400000	279970000	269690000
GL50803_16659|no_ID	GL50803_16659|no_ID	GL50803_16659|no_ID	organism=Giardia_Assemblage_A_isolate_WB, product=hypothetical protein, location=GLCHR04:1598866-1600110(+), length=414, sequence_SO=chromosome, SO=protein_coding	1	2	5.3	46.157	414	0	6.2625	9//0	5//2	0//0	85564000	4278200	414690	388500	476270	389660	480390	422610	295000	235600	383010	111470	113140	111150			85459	95054	122650	153530										5820800	5425600	6327100	6252600	7415700	5334700	4657400
GL50803_16667|no_ID	GL50803_16667|no_ID	GL50803_16667|no_ID	organism=Giardia_Assemblage_A_isolate_WB, product=Acyl-CoA synthetase, location=GLCHR04:754005-756722(-), length=905, sequence_SO=chromosome, SO=protein_coding	1	32	55.7	99.471	905	0	323.31	9//0	9//0	9//0	6380800000	172450000	13785000	13391000	13309000	11542000	12826000	13235000	11843000	11299000	10991000	4519900	4481200	5303100	5178700	4875900	5117500	5581500	5146900	5188800	1688800	1853900	1688900	1499500	1504300	1468400	1785900	1645400	1705400	446830000	446790000	413820000	432640000	431110000	439940000	449740000
GL50803_16678|no_ID	GL50803_16678|no_ID	GL50803_16678|no_ID	organism=Giardia_Assemblage_A_isolate_WB, product=hypothetical protein, location=GLCHR01:469925-470905(+), length=326, sequence_SO=chromosome, SO=protein_coding	1	5	27	34.357	326	0	68.436	9//0	9//0	7//0	353880000	29490000	2270100	2378200	2552800	1884100	2074900	1957700	2169600	2257900	2202100	1121000	932340	642360	731110	1118100	1063100	991890	1026200	1112500	119320	126000	130030	147010	116520		215980		149000	28874000	29024000	20089000	23830000	25318000	19593000	30988000
GL50803_16679|no_ID	GL50803_16679|no_ID	GL50803_16679|no_ID	organism=Giardia_Assemblage_A_isolate_WB, product=hypothetical protein, location=GLCHR01:472153-473934(-), length=593, sequence_SO=chromosome, SO=protein_coding	1	3	8.6	65.737	593	0	5.5991	2//5	1//2	0//0	47135000	1520500	253840			265580	126340	136400	228870	103220	230880	48196		52792				74363												6198200			7914400	6491100	6686100	5694400
GL50803_16716|no_ID	GL50803_16716|no_ID;GL50803_21321|no_ID	GL50803_16716|no_ID	organism=Giardia_Assemblage_A_isolate_WB, product=High cysteine membrane protein Group 5, location=GLCHR05:3735077-3737101(+), length=674, sequence_SO=chromosome, SO=protein_coding	2	21	39.5	72.587	674	0	187.53	9//0	9//0	0//0	2048900000	56914000	3639100	3313700	4879900	3248400	3135800	3510100	3619000	3354600	3137700	3290200	2860300	2855600	2428700	2342800	2201000	2903400	3155000	3038200										137980000	134660000	142460000	116830000	113800000	121370000	129270000
GL50803_16717|no_ID	GL50803_16717|no_ID;GL50803_12770|no_ID	GL50803_16717|no_ID;GL50803_12770|no_ID	organism=Giardia_Assemblage_A_isolate_WB, product=hypothetical protein, location=GLCHR05:3737535-3738323(-), length=262, sequence_SO=chromosome, SO=protein_coding;organism=Giardia_Assemblage_A_isolate_WB, product=hypothetical protein, location=GLCHR04:2264	2	19	80.5	28.62	262	0	182.69	9//0	9//0	9//0	5994200000	399610000	23697000	22210000	24891000	23518000	23836000	24210000	21461000	19218000	20124000	13816000	13024000	12984000	11613000	10378000	11016000	14472000	14140000	14898000	10308000	10661000	9280600	10028000	8276000	9130000	6816800	8306000	7301400	229470000	249540000	259170000	247840000	242590000	236950000	245350000
GL50803_16720|no_ID	GL50803_16720|no_ID	GL50803_16720|no_ID	organism=Giardia_Assemblage_A_isolate_WB, product=hypothetical protein, location=GLCHR05:3747871-3750393(-), length=840, sequence_SO=chromosome, SO=protein_coding	1	22	44.5	96.046	840	0	80.896	9//0	9//0	9//0	1649200000	37482000	2272500	1828800	2655800	2241300	2034100	2412400	1851500	1896400	1628100	1600600	1327100	1340600	1065600	1275000	1121300	1217900	1492100	1314600	841030	832350	841530	685830	693190	806630	671020	797280	736800	79021000	81978000	79455000	77706000	73010000	78393000	76251000
GL50803_16721|no_ID	GL50803_16721|no_ID	GL50803_16721|no_ID	organism=Giardia_Assemblage_A_isolate_WB, product=High cysteine membrane protein Group 2, location=GLCHR05:3760170-3762038(+), length=622, sequence_SO=chromosome, SO=protein_coding	1	8	16.6	66.923	622	0	16.701	9//0	9//0	0//0	511270000	20451000	1179900	987070	1564400	1332800	1285100	1123400	1095200	1013700	1025400	1258400	923930	1138300	904350	913000	934980	1235600	1293200	1242100										33033000	34140000	36994000	36881000	36226000	33247000	33371000
GL50803_16729|no_ID	GL50803_16729|no_ID	GL50803_16729|no_ID	organism=Giardia_Assemblage_A_isolate_WB, product=Spindle pole protein, putative, location=GLCHR01:1144204-1145265(-), length=353, sequence_SO=chromosome, SO=protein_coding	1	3	30	40.53	353	0	3.8739	3//6	2//5	0//9	63523000	3343300	258990	234490	264160	284960	235090	266760			441850	118470	222210	204270	91902			249960	232680	237550
GL50803_16731|no_ID	GL50803_16731|no_ID	GL50803_16731|no_ID	organism=Giardia_Assemblage_A_isolate_WB, product=hypothetical protein, location=GLCHR05:1986265-1995414(-), length=3049, sequence_SO=chromosome, SO=protein_coding	1	11	5.2	334.14	3049	0	40.081	9//0	9//0	6//1	530950000	4084300	202210	136250	215780	207150	251960	281520	238930	192490	222350	260830	184270	232790	186000	167780	173850	189910	187430	222110	64087	72734	66346		39745		38906	32615	16214	22273000	20358000	26398000	22643000	30163000	32567000	29054000
GL50803_16745|no_ID	GL50803_16745|no_ID	GL50803_16745|no_ID	organism=Giardia_Assemblage_A_isolate_WB, product=Axoneme-associated protein GASP-180, location=GLCHR05:2382291-2385410(+), length=1039, sequence_SO=chromosome, SO=protein_coding	1	80	75.8	115.97	1039	0	323.31	9//0	9//0	9//0	31460000000	561790000	33312000	34515000	39169000	36163000	34163000	36860000	32876000	32901000	31155000	22836000	21244000	21207000	19906000	18870000	19015000	21146000	22813000	22148000	6768100	6780100	6268900	6923400	6988400	6443400	6936000	7616700	6759500	1621500000	1693600000	1768300000	1756000000	1705400000	1719800000	1577300000
GL50803_16760|no_ID	GL50803_16760|no_ID	GL50803_16760|no_ID	organism=Giardia_Assemblage_A_isolate_WB, product=Phenylalanyl-tRNA synthetase beta chain, location=GLCHR01:1064078-1065847(+), length=589, sequence_SO=chromosome, SO=protein_coding	1	10	23.8	65.534	589	0	24.513	9//0	8//1	1//5	587580000	18954000	1282400	1407200	1262200	1187400	1275600	1498800	1049500	1028100	871060	611060	496840	646740	529310	547330	592840	641510	470950	625110	390600		591960		471280	477700	506370		492200	33707000	39361000	35500000	36606000	30852000	32205000	35647000
GL50803_16766|no_ID	GL50803_16766|no_ID	GL50803_16766|no_ID	organism=Giardia_Assemblage_A_isolate_WB, product=Lysyl-tRNA synthetase, location=GLCHR05:3606086-3607816(-), length=576, sequence_SO=chromosome, SO=protein_coding	1	26	56.6	65.97	576	0	175.85	9//0	9//0	9//0	3842100000	120070000	6546400	6580400	7094100	6657600	6498700	7206600	6111300	6273800	6040100	5487200	4946300	5046400	4490000	4372800	4330300	4630600	5277500	5437000	2571000	1993300	2159700	2241000	2051100	1838600	1496900	885900	1802100	194900000	184750000	187020000	195440000	204490000	205820000	203420000
GL50803_16768|no_ID	GL50803_16768|no_ID	GL50803_16768|no_ID	organism=Giardia_Assemblage_A_isolate_WB, product=hypothetical protein, location=GLCHR05:3632953-3642480(+), length=3175, sequence_SO=chromosome, SO=protein_coding	1	3	2.6	354.61	3175	0	4.3707	2//5	0//0	0//0	25483000	191600	29565	25763	33588	44695	5452.3	24312	28228																					3758900	3420300	3630200	3629000	3618400	3278600	3697700
GL50803_16773|no_ID	GL50803_16773|no_ID	GL50803_16773|no_ID	organism=Giardia_Assemblage_A_isolate_WB, product=hypothetical protein, location=GLCHR04:1202196-1204739(-), length=847, sequence_SO=chromosome, SO=protein_coding	1	3	4.6	94.743	847	0	4.4837	8//1	4//5	1//5	105950000	2522600	174480	163880	213940	175530	169520	206250	145750	207040	172790	59965	74935	76002	55028	66088	56842	64338	48468	83188		42825	61431	55378	55546	39080	54351			4974700	6152300	6776300	6074500	5502300	5545600	4905100
GL50803_16779|no_ID	GL50803_16779|no_ID	GL50803_16779|no_ID	organism=Giardia_Assemblage_A_isolate_WB, product=Cathepsin B precursor, location=GLCHR04:2538164-2539060(+), length=298, sequence_SO=chromosome, SO=protein_coding	1	7	55.7	32.761	298	0	96.894	9//0	9//0	0//9	1392300000	116030000	10219000	9488900	11557000	10065000	9746000	8008600	8063200	8257200	7186000	4500000	3450400	3915600	2841400	3260900	2536500	4192600	4408000	4330100										108460000	99989000	104090000	113800000	113560000	95819000	95821000
GL50803_16793|no_ID	GL50803_16793|no_ID	GL50803_16793|no_ID	organism=Giardia_Assemblage_A_isolate_WB, product=hypothetical protein, location=GLCHR05:2984143-2987934(+), length=1263, sequence_SO=chromosome, SO=protein_coding	1	4	5.9	136.76	1263	0	3.8701	1//0	4//5	0//0	48088000	907320				49300						93533	76228	69384	79709	119370	68007	123220	129510	99054													9838900
GL50803_16795|no_ID	GL50803_16795|no_ID	GL50803_16795|no_ID	organism=Giardia_Assemblage_A_isolate_WB, product=Topoisomerase II (VPS4b), location=GLCHR05:2989657-2991216(+), length=519, sequence_SO=chromosome, SO=protein_coding	1	8	38.5	57.017	519	0	64.837	9//0	9//0	0//9	404690000	11903000	783980	1034500	1063900	583170	1006100	851430	806410	678660	715360	882010	464280	545490	409190	216530	390890	578440	481200	410980										27816000	28784000	22390000	22120000	27371000	26815000	29699000
GL50803_16804|no_ID	GL50803_16804|no_ID	GL50803_16804|no_ID	organism=Giardia_Assemblage_A_isolate_WB, product=Dynein heavy chain, location=GLCHR03:960748-967641(+), length=2297, sequence_SO=chromosome, SO=protein_coding	1	11	26.7	262	2297	0	28.408	9//0	9//0	2//7	383580000	3424800	222020	208930	226460	220790	224250	256510	235810	142680	150620	84210	87581	103320	167960	110280	120440	248850	148980	160780								159430	144920	22926000	21543000	20865000	24236000	24758000	26113000	24051000
GL50803_16811|no_ID	GL50803_16811|no_ID	GL50803_16811|no_ID	organism=Giardia_Assemblage_A_isolate_WB, product=ZipA, location=GLCHR05:3825016-3827514(+), length=832, sequence_SO=chromosome, SO=protein_coding	1	14	27.2	91.876	832	0	55.92	9//0	9//0	6//3	600450000	12775000	991660	918930	967160	821240	948030	807250	836230	915690	947070	554160	384810	489180	405460	428780	342590	471680	435500	419220	81574	56596	79451	51277	80311	67262	80895	98342	95167	31019000	25120000	23259000	34788000	25689000	21789000	43545000
GL50803_16817|no_ID	GL50803_16817|no_ID	GL50803_16817|no_ID	organism=Giardia_Assemblage_A_isolate_WB, product=Transglutaminase/protease, putative, location=GLCHR05:3836285-3837658(-), length=457, sequence_SO=chromosome, SO=protein_coding	1	4	26.5	52.409	457	0	11.592	7//2	3//6	0//9	161800000	6741600	516090	449310	458070	394500	370320	484510	494960	284160	458510	270620	355000	354650	161940	411940	313090	354760	366010	243220										8716400	11760000	7068300	8504400	10377000	13425000	19251000
GL50803_16824|no_ID	GL50803_16824|no_ID;GL50803_24412|no_ID	GL50803_16824|no_ID	organism=Giardia_Assemblage_A_isolate_WB, product=Kinase, NEK, location=GLCHR04:11022-13493(-), length=823, sequence_SO=chromosome, SO=protein_coding	2	45	63.1	90.575	823	0	323.31	9//0	9//0	9//0	13485000000	299660000	17361000	16030000	20112000	17740000	18174000	19470000	16926000	16133000	16847000	10459000	9328900	8285300	8174000	8234800	7639900	8629500	10596000	10099000	6658500	6652700	6771500	7283600	6281500	6335200	6444300	6824700	6164100	632640000	603480000	636070000	580970000	601490000	619360000	645120000
GL50803_16827|no_ID	GL50803_16827|no_ID	GL50803_16827|no_ID	organism=Giardia_Assemblage_A_isolate_WB, product=hypothetical protein, location=GLCHR04:15290-16264(+), length=324, sequence_SO=chromosome, SO=protein_coding	1	2	10.2	36.294	324	0	9.8278	3//4	1//0	0//0	29442000	1635700		127860	295930	322870	333430	298140	109170	148280																									5254300
GL50803_16833|no_ID	GL50803_16833|no_ID	GL50803_16833|no_ID	organism=Giardia_Assemblage_A_isolate_WB, product=Tenascin-like, location=GLCHR01:1152526-1154343(+), length=605, sequence_SO=chromosome, SO=protein_coding	1	13	32.6	64.666	605	0	82.35	9//0	9//0	0//0	1058700000	70578000	6275900	6524000	7720700	5547300	4672900	6298000	5272000	5185100	4838100	2393200	1653600	2316100	1538500	1547500	943050	2722900	2816700	2312300										79750000	76951000	82803000	66907000	67510000	77316000	66978000
GL50803_16839|no_ID	GL50803_16839|no_ID	GL50803_16839|no_ID	organism=Giardia_Assemblage_A_isolate_WB, product=Kinase, NEK-frag, location=GLCHR04:2337391-2339727(-), length=778, sequence_SO=chromosome, SO=protein_coding	1	5	9.9	85.929	778	0	13.147	7//2	7//2	0//0	196450000	4365600	410810	267490	374630	200900	306430	283060	233730	313590	312170	272040	138940	210570	84530	206900	177880	204230	158620	209110										15042000	12621000	14822000	12636000	12546000	9712500	13410000
GL50803_16843|no_ID	GL50803_16843|no_ID;GL50803_91334|no_ID	GL50803_16843|no_ID	organism=Giardia_Assemblage_A_isolate_WB, product=Protein 21.1, location=GLCHR04:2357271-2361029(-), length=1252, sequence_SO=chromosome, SO=protein_coding	2	2	4	137.56	1252	0.0018067	2.6737	1//5	1//7	0//2	27008000	519390	55593	52976		73409	65216	76402		58913		19422	18443		19902			28238	20686	30185
GL50803_16844|no_ID	GL50803_16844|no_ID	GL50803_16844|no_ID	organism=Giardia_Assemblage_A_isolate_WB, product=hypothetical protein, location=GLCHR04:2361063-2362037(+), length=324, sequence_SO=chromosome, SO=protein_coding	1	14	73.8	34.534	324	0	160.17	9//0	9//0	0//9	2889700000	144490000	11026000	10836000	12110000	10442000	10470000	11099000	9687100	10031000	9933900	6446500	5431400	5870600	4709300	4439800	5311100	4793300	5675200	6173900										202660000	203070000	200640000	198600000	203620000	209980000	205680000
GL50803_16867|no_ID	GL50803_16867|no_ID	GL50803_16867|no_ID	organism=Giardia_Assemblage_A_isolate_WB, product=AAA family ATPase, location=GLCHR04:2615636-2618248(+), length=870, sequence_SO=chromosome, SO=protein_coding	1	71	83.7	96.359	870	0	323.31	9//0	9//0	9//0	27758000000	533810000	28107000	28560000	32757000	26746000	26783000	27864000	25470000	25434000	23508000	18894000	17371000	17401000	15818000	15101000	15776000	18358000	17897000	19427000	15214000	15538000	17075000	14205000	14507000	14038000	13755000	14440000	13770000	1299100000	1331200000	1342000000	1317800000	1277900000	1286200000	1233300000
GL50803_16893|no_ID	GL50803_16893|no_ID	GL50803_16893|no_ID	organism=Giardia_Assemblage_A_isolate_WB, product=Tip elongation aberrant protein 1, location=GLCHR02:747721-750513(+), length=930, sequence_SO=chromosome, SO=protein_coding	1	2	2.7	102.2	930	0.0022432	2.5573	1//7	1//4	1//8	929460000	22670000	79707	89253	84572		92777	105490	107960	88313	103370		73401		47428	43352	45141		62106		2507700	2553000	3007400	2492600	2273700	2345100	1798400	2355600	2313300	3390400	3723400	3258700		3797500	4427000	4412900
GL50803_16894|no_ID	GL50803_16894|no_ID	GL50803_16894|no_ID	organism=Giardia_Assemblage_A_isolate_WB, product=hypothetical protein, location=GLCHR02:750580-752094(+), length=504, sequence_SO=chromosome, SO=protein_coding	1	5	9.5	57.601	504	0	8.3475	8//1	8//1	2//7	160350000	5726800	310750	215870	463630	377990	420930	457800	390950	368250	232740	141460	104970	149670	121310	135450	159070	162960	139490	156980	168930	185540	129530	108320	216240	124700	135960	60309	86982	8135200	7088600	7226200	6170400	6215100	6588800	7144900
GL50803_16910|no_ID	GL50803_16910|no_ID	GL50803_16910|no_ID	organism=Giardia_Assemblage_A_isolate_WB, product=hypothetical protein, location=GLCHR05:4389353-4390678(-), length=441, sequence_SO=chromosome, SO=protein_coding	1	2	9.5	48.417	441	0.0077187	1.7418	2//7	0//0	0//0	53086000	2794000	227200	236910	468300	306370	621880	447960	177600	154130	153650																			5168600	6839500	5548400	4541500	6989400	6098100	6116200
GL50803_16914|no_ID	GL50803_16914|no_ID;GSB_153624-t26_1-p1	GL50803_16914|no_ID	organism=Giardia_Assemblage_A_isolate_WB, product=Ankyrin repeat protein, location=GLCHR05:4359922-4364424(-), length=1500, sequence_SO=chromosome, SO=protein_coding	2	4	4.7	165.06	1500	0.00091912	3.0098	2//4	9//0	8//1	94763000	1579400	10198			69753	92597	92810	36911	43842			44566	58734	49252	37234	53515	93971	83057	88945	96737	112200		65996	83246	66782	129700	51707	117620	5333900			3660100	4283100	3942100	2419700
GL50803_16916|no_ID	GL50803_16916|no_ID	GL50803_16916|no_ID	organism=Giardia_Assemblage_A_isolate_WB, product=hypothetical protein, location=GLCHR05:4344662-4349647(-), length=1661, sequence_SO=chromosome, SO=protein_coding	1	10	8	186.5	1661	0	15.335	7//2	9//0	5//4	346730000	4127800	244000	168160	358230	295510	216760	211070	271680	220190	176890	116870	104680	151150	79762	95733	70673	74972	132570	131230	78725	63026	99988	178490	81722	171780	80583	123350	129990	13723000	13341000	15815000	11377000	13177000	12657000	21422000
GL50803_16924|no_ID	GL50803_16924|no_ID	GL50803_16924|no_ID	organism=Giardia_Assemblage_A_isolate_WB, product=20S proteasome alpha subunit 1, location=GLCHR03:1800420-1801163(-), length=247, sequence_SO=chromosome, SO=protein_coding	1	13	62.3	27.335	247	0	94.303	9//0	9//0	9//0	1119300000	79951000	5235400	6105300	6343000	4684800	4835000	4769800	4334100	4370300	4852500	2388700	2567700	1814700	1792300	1625100	1497000	1703900	1859300	1767900	2467900	1913300	1625100	1912000	1479000	2704400	1596100	1565700	2140600	71026000	65956000	64209000	50009000	53858000	49532000	79702000
GL50803_16926|no_ID	GL50803_16926|no_ID	GL50803_16926|no_ID	organism=Giardia_Assemblage_A_isolate_WB, product=hypothetical protein, location=GLCHR01:937303-938817(-), length=504, sequence_SO=chromosome, SO=protein_coding	1	9	22.2	56.804	504	0	14.906	9//0	9//0	3//3	278360000	10310000	306990	214640	502980	1295500	1165000	1094800	367410	866830	574990	282570	574910	504100	291850	439980	384010	316810	240350	478750		92020	84645	67119	58390	46105		58930		14107000	14804000	15834000	16238000	19343000	19119000	12198000
GL50803_16929|no_ID	GL50803_16929|no_ID	GL50803_16929|no_ID	organism=Giardia_Assemblage_A_isolate_WB, product=hypothetical protein, location=GLCHR01:924750-926321(+), length=523, sequence_SO=chromosome, SO=protein_coding	1	3	8	58.862	523	0	9.5142	4//3	5//3	1//6	81017000	3116000	171150	192230	353700	158330	205210	196780	231390			150250	92791	70509		113540	148960	104210	71337	49787	93938		81872		138070	105480	134260	141680	110550	4857800	4476000	5288300	6141700	4621400	4368900	6146300
GL50803_16935|no_ID	GL50803_16935|no_ID	GL50803_16935|no_ID	organism=Giardia_Assemblage_A_isolate_WB, product=hypothetical protein, location=GLCHR03:1046378-1049002(+), length=874, sequence_SO=chromosome, SO=protein_coding	1	23	43.1	93.683	874	0	95.776	9//0	9//0	9//0	2395300000	55705000	3190000	2824400	3207800	2913800	2681300	2355300	2765400	2619200	3021200	1895900	1715100	1904400	1297800	1588200	1406600	1489000	1726100	1582600	2569400	1549100	1749400	1548200	1506000	1595700	1709200	1649600	1643600	98961000	99873000	88170000	88554000	91925000	87380000	92423000
GL50803_16945|no_ID	GL50803_16945|no_ID	GL50803_16945|no_ID	organism=Giardia_Assemblage_A_isolate_WB, product=Kinesin-13, location=GLCHR03:997931-1000075(-), length=714, sequence_SO=chromosome, SO=protein_coding	1	21	41.6	79.666	714	0	99.307	9//0	9//0	9//0	1320900000	34761000	1696300	1646500	1930200	1964100	1871500	2070000	1882300	1959800	2092600	924770	831000	999590	980710	836270	663140	966250	1112200	799450	917170	1046900	1427100	996370	839680	1009700	1042800	1151900	1103200	61144000	58432000	52447000	62853000	57445000	54937000	59632000
GL50803_16948|no_ID	GL50803_16948|no_ID	GL50803_16948|no_ID	organism=Giardia_Assemblage_A_isolate_WB, product=Nucleolar protein NOP2, location=GLCHR05:1945701-1947209(+), length=502, sequence_SO=chromosome, SO=protein_coding	1	5	12.7	55.349	502	0	17.739	7//2	9//0	3//4	239920000	9597000	494550	402810	796110	391940	938290	656090	561760	490920	708570	487860	408430	341280	297380	307990	251380	303990	442510	451160	106190		107940	157850	88316	200430	113490	89762		12640000	11867000	11614000	11105000	12051000	10929000	15868000
GL50803_16954|no_ID	GL50803_16954|no_ID;GSB_151563-t26_1-p1	GL50803_16954|no_ID	organism=Giardia_Assemblage_A_isolate_WB, product=hypothetical protein, location=GLCHR05:1897044-1900472(+), length=1142, sequence_SO=chromosome, SO=protein_coding	2	5	7	127.3	1142	0.0013699	2.8885	6//1	3//5	0//0	35379000	643250	35999	28201		49651	44698	78692	16899	70952		34866	31084	41889	36060	58132	38620			77503													2838800	2546300	4605500	3596000
GL50803_16957|no_ID	GL50803_16957|no_ID	GL50803_16957|no_ID	organism=Giardia_Assemblage_A_isolate_WB, product=WD-40 repeat protein family, location=GLCHR03:754785-755873(+), length=362, sequence_SO=chromosome, SO=protein_coding	1	4	17.1	38.679	362	0	8.3121	9//0	4//3	0//0	111130000	6945400	612030	642210	749410	789820	416860	892830	639520	705360	314570	148270	159120	161500		121430		227710	178890	185840										5999900	7779900	7060400	7006500	6696100	7726900	6843500
GL50803_16967|no_ID	GL50803_16967|no_ID	GL50803_16967|no_ID	organism=Giardia_Assemblage_A_isolate_WB, product=Kinase, NEK, location=GLCHR02:1042501-1046760(-), length=1419, sequence_SO=chromosome, SO=protein_coding	1	18	29.5	154.89	1419	0	43.562	9//0	9//0	0//9	711220000	10942000	867000	876110	915010	994580	935320	1088000	916090	903140	526750	382880	345590	254150	352630	299960	292160	363340	312410	316690										45525000	53589000	53629000	48758000	42743000	47424000	49088000
GL50803_16969|no_ID	GL50803_16969|no_ID	GL50803_16969|no_ID	organism=Giardia_Assemblage_A_isolate_WB, product=RAN binding protein 1, location=GLCHR02:1064558-1065058(+), length=166, sequence_SO=chromosome, SO=protein_coding	1	15	88	18.713	166	0	133.89	9//0	9//0	9//0	5942500000	495210000	33549000	29384000	38356000	33838000	34125000	34656000	27709000	26017000	27763000	14755000	14449000	13884000	13045000	11945000	14172000	13795000	15325000	14422000	9667100	9750600	9686400	9703100	8999400	8780500	8715100	9258700	9457800	303430000	304860000	308290000	299660000	293870000	295950000	270050000
GL50803_16975|no_ID	GL50803_16975|no_ID;GSB_16975-t26_1-p1	GL50803_16975|no_ID;GSB_16975-t26_1-p1	organism=Giardia_Assemblage_A_isolate_WB, product=DNA topoisomerase II, location=GLCHR05:2719630-2724105(-), length=1491, sequence_SO=chromosome, SO=protein_coding;transcript=GSB_16975-t26_1 gene=GSB_16975 organism=Giardia_Assemblage_B_isolate_GS_B gene_pr	2	7	6	168.4	1491	0	6.8968	3//5	7//2	1//4	115610000	1521200	59136	61357	50505	39556	43104	26901	50841		78263	230450	171670	154120	83049	10581	32889	182640	93622	91929	11355	10227	11404		19404			8209.9		5925700	8907700	8659100	9446100	9734300	5754600	5974100
GL50803_16979|no_ID	GL50803_16979|no_ID	GL50803_16979|no_ID	organism=Giardia_Assemblage_A_isolate_WB, product=Rab32, putative (Rab32/Rab38), location=GLCHR05:2704992-2705816(+), length=274, sequence_SO=chromosome, SO=protein_coding	1	4	18.2	30.261	274	0	10.049	9//0	4//3	0//0	151820000	18978000	1821100	2234100	2227000	1771800	1714000	1218300	1625100	1262100	1280100	564660			697540	160490	784080	623200	435730	558320										12370000	13325000	10223000	12029000	9017700	11112000	11664000
GL50803_16993|no_ID	GL50803_16993|no_ID;GSB_153995-t26_1-p1	GL50803_16993|no_ID	organism=Giardia_Assemblage_A_isolate_WB, product=FtsJ cell division protein, putative, location=GLCHR05:2477561-2480815(+), length=1084, sequence_SO=chromosome, SO=protein_coding	2	5	8.6	122.97	1084	0	7.439	4//4	6//3	1//8	212150000	5051200	153680		64675	97005	343690	145070	125890	153770		390440	327480	371470	150670	185660	148110	270700	295870	292050	154620	186890	214760	186020	227080	172520	151110	114660	127330	11370000		9859200	12943000	10030000	11967000	9385800
GL50803_16998|no_ID	GL50803_16998|no_ID	GL50803_16998|no_ID	organism=Giardia_Assemblage_A_isolate_WB, product=hypothetical protein, location=GLCHR04:1269032-1270858(+), length=608, sequence_SO=chromosome, SO=protein_coding	1	3	6.2	69.152	608	0	11.035	0//0	0//0	4//5	65562000	1771900																			329360	271530	160430	290290	244130	58919	32415	259920	124960
GL50803_17000|no_ID	GL50803_17000|no_ID	GL50803_17000|no_ID	organism=Giardia_Assemblage_A_isolate_WB, product=Peptidyl-prolyl cis-trans isomerase B precursor, location=GLCHR04:1274680-1275255(-), length=191, sequence_SO=chromosome, SO=protein_coding	1	8	59.7	21.21	191	0	55.446	9//0	9//0	9//0	1166500000	106050000	9135700	8761800	10946000	6844400	6807100	8928600	5600700	7599200	4774600	2705200	1688200	1527500	1182800	1459600	1422800	2598700	3076800	2622400	1985400	1484700	1717800	1876700	2088300	1736500	1729800	2819400	2927100	83203000	80246000	80195000	67987000	68435000	85750000	64774000
GL50803_17005|no_ID	GL50803_17005|no_ID	GL50803_17005|no_ID	organism=Giardia_Assemblage_A_isolate_WB, product=Protein 21.6, location=GLCHR04:1286694-1289258(-), length=854, sequence_SO=chromosome, SO=protein_coding	1	4	9.5	95.566	854	0	11.467	6//3	2//6	0//0	99121000	2678900	218960	318970	212780	245550	250270	329340	71756	156730	144100	113910	126960	105710	53749	60021	84323	63461		122350										7002300	8986800	5386100	8211500	5930300	6209900	6684900
GL50803_17011|no_ID	GL50803_17011|no_ID;GSB_17011-t26_1-p1	GL50803_17011|no_ID;GSB_17011-t26_1-p1	organism=Giardia_Assemblage_A_isolate_WB, product=hypothetical protein, location=GLCHR05:4056248-4058728(+), length=826, sequence_SO=chromosome, SO=protein_coding;transcript=GSB_17011-t26_1 gene=GSB_17011 organism=Giardia_Assemblage_B_isolate_GS_B gene_pro	2	3	6.2	93.318	826	0	3.6529	2//0	1//8	1//0	40942000	890040					60604					90442	181040	114970	57411	65458	123530	87156	56641	52787
GL50803_17037|no_ID	GL50803_17037|no_ID	GL50803_17037|no_ID	organism=Giardia_Assemblage_A_isolate_WB, product=hypothetical protein, location=GLCHR02:250094-250858(+), length=254, sequence_SO=chromosome, SO=protein_coding	1	3	21.7	28.759	254	0	3.5042	4//5	4//4	0//0	122080000	8720100	400250	445610	629090	702590	989980	893180	678730	461540	672120	528260	331590	576310	392340	251510	235810	301360	229780											9970000	8728400		9566200	10355000	9090600	9927700
GL50803_17046|no_ID	GL50803_17046|no_ID	GL50803_17046|no_ID	organism=Giardia_Assemblage_A_isolate_WB, product=Protein 21.1, location=AACB02000071:8877-10919(-), length=680, sequence_SO=contig, SO=protein_coding	1	10	33.5	74.578	680	0	60.317	9//0	9//0	0//9	945110000	31504000	1737200	1479400	2261000	2263000	3294100	1902200	2426300	3171100	2577700	1154300	1270800	1215400	1036300	1032900	1377000	1188500	1056700	1059600										65160000	59108000	58565000	66242000	72945000	67508000	70560000
GL50803_17053|no_ID	GL50803_17053|no_ID	GL50803_17053|no_ID	organism=Giardia_Assemblage_A_isolate_WB, product=Protein 21.1, location=GLCHR05:1007720-1010854(-), length=1044, sequence_SO=chromosome, SO=protein_coding	1	31	54.9	113.95	1044	0	255.83	9//0	9//0	0//9	4537800000	88977000	5811800	6226400	7721700	6042400	7003400	7640600	7145100	7093100	6311200	3495200	3004900	3399100	2862300	2901600	3092400	2974100	3218800	3032900										345450000	376740000	341470000	309840000	348190000	334050000	348540000
GL50803_17054|no_ID	GL50803_17054|no_ID	GL50803_17054|no_ID	organism=Giardia_Assemblage_A_isolate_WB, product=Acidic ribosomal protein P0, location=GLCHR05:1006646-1007626(+), length=326, sequence_SO=chromosome, SO=protein_coding	1	22	60.1	35.036	326	0	196.74	9//0	9//0	9//0	16229000000	1248400000	75335000	69721000	81072000	66992000	68034000	64331000	66363000	62830000	64142000	41757000	37405000	37971000	36770000	31748000	31708000	37092000	37046000	37088000	36610000	34925000	35084000	34755000	33375000	33571000	29922000	29228000	33493000	748390000	743140000	756670000	684100000	696600000	684830000	730730000
GL50803_17055|no_ID	GL50803_17055|no_ID	GL50803_17055|no_ID	organism=Giardia_Assemblage_A_isolate_WB, product=Spindle pole protein, putative, location=GLCHR05:1004642-1006306(-), length=554, sequence_SO=chromosome, SO=protein_coding	1	41	66.4	62.272	554	0	323.31	9//0	9//0	7//2	9843000000	339410000	29007000	27207000	33587000	29132000	29462000	29245000	26771000	26698000	25025000	8884800	8674400	8585700	7947100	7831100	8148700	9375900	9744500	8449000	665210	729800	840000	606220	520310	620030	542750	536120	577610	804960000	799250000	805880000	801800000	664700000	667520000	790720000
GL50803_17056|no_ID	GL50803_17056|no_ID	GL50803_17056|no_ID	organism=Giardia_Assemblage_A_isolate_WB, product=Ribosomal protein L9, location=GLCHR05:1003973-1004530(-), length=185, sequence_SO=chromosome, SO=protein_coding	1	9	62.2	20.855	185	0	102.95	9//0	9//0	0//9	6374100000	637410000	44904000	44654000	50187000	42033000	42160000	44338000	42222000	44562000	42736000	29868000	26865000	28070000	27648000	22963000	24156000	24950000	26564000	28530000										415100000	451260000	408510000	386190000	414930000	429550000	431940000
GL50803_17060|no_ID	GL50803_17060|no_ID	GL50803_17060|no_ID	organism=Giardia_Assemblage_A_isolate_WB, product=Protein 21.1, location=GLCHR05:2663387-2665258(+), length=623, sequence_SO=chromosome, SO=protein_coding	1	38	77	66.235	623	0	323.31	9//0	9//0	9//0	33487000000	930190000	45791000	46329000	54289000	50189000	47545000	52865000	49495000	48042000	47345000	32977000	28985000	30052000	25033000	26508000	26548000	28722000	30353000	29516000	27859000	28139000	27868000	24914000	24740000	24241000	23498000	24306000	24045000	1428300000	1448800000	1504900000	1504200000	1487500000	1541000000	1522800000
GL50803_17063|no_ID	GL50803_17063|no_ID	GL50803_17063|no_ID	organism=Giardia_Assemblage_A_isolate_WB, product=Pyruvate-flavodoxin oxidoreductase, location=GLCHR05:2633106-2636705(-), length=1199, sequence_SO=chromosome, SO=protein_coding	1	34	76.4	131.8	1199	0	323.31	9//0	9//0	0//9	23586000000	453580000	35258000	32421000	37421000	34055000	34580000	35013000	30908000	30047000	29885000	19085000	17002000	17518000	14691000	14955000	14573000	18431000	18705000	19029000										1787000000	1740600000	1748400000	1612800000	1694000000	1688600000	1704900000
GL50803_17069|no_ID	GL50803_17069|no_ID;GSB_17069-t26_1-p1	GL50803_17069|no_ID	organism=Giardia_Assemblage_A_isolate_WB, product=Kinase, NEK, location=GLCHR05:2598946-2600517(-), length=523, sequence_SO=chromosome, SO=protein_coding	2	11	28.9	58.774	523	0	34.296	9//0	9//0	8//1	472030000	17483000	729310	834660	849850	576220	731000	679000	645620	597290	603090	829350	603000	720440	534890	619760	576390	702380	773760	729450	544470	765250	666340	362010	719040	632760	389780	624650	442730	21509000	27405000	23485000	23459000	23085000	23194000	17439000
GL50803_17090|no_ID	GL50803_17090|no_ID;GSB_17090-t26_1-p1	GL50803_17090|no_ID;GSB_17090-t26_1-p1	organism=Giardia_Assemblage_A_isolate_WB, product=Giardia trophozoite antigen GTA-1, location=GLCHR03:1714568-1715113(-), length=181, sequence_SO=chromosome, SO=protein_coding;transcript=GSB_17090-t26_1 gene=GSB_17090 organism=Giardia_Assemblage_B_isolate_	2	20	92.3	20.733	181	0	314.49	9//0	9//0	9//0	30087000000	3008700000	135140000	135680000	161440000	136750000	136040000	139110000	110890000	120550000	118190000	74047000	63036000	67009000	54960000	52671000	52992000	66826000	68861000	71539000	148460000	150230000	149500000	138070000	135450000	130160000	125480000	132310000	133270000	1229900000	1278400000	1337100000	1257000000	1293900000	1329100000	1172600000
GL50803_17096|no_ID	GL50803_17096|no_ID	GL50803_17096|no_ID	organism=Giardia_Assemblage_A_isolate_WB, product=Protein 21.1, location=GLCHR03:1757632-1759914(-), length=760, sequence_SO=chromosome, SO=protein_coding	1	13	24.6	85.474	760	0	73.842	9//0	9//0	7//2	899320000	24981000	1169400	847530	1060200	1179600	1117900	1273400	998620	986060	1183300	1628300	1447200	1776400	1084600	1075200	1317200	1409900	1330700	1381300	370640	410810	418950	370830	309170	220350	157940	130250	325070	49346000	43154000	55686000	51564000	45171000	60540000	41437000
GL50803_17097|no_ID	GL50803_17097|no_ID;GL50803_17216|no_ID	GL50803_17097|no_ID	organism=Giardia_Assemblage_A_isolate_WB, product=Protein 21.1, location=GLCHR03:1760044-1764417(+), length=1457, sequence_SO=chromosome, SO=protein_coding	2	27	28.1	163.03	1457	0	102.92	9//0	9//0	9//0	1793500000	22994000	1234600	1006100	1336100	975170	1015700	954120	928120	885210	940910	602870	840450	783970	477800	652550	542940	519030	673510	647930	959560	994470	901940	936180	1090000	790540	713510	796760	793810	73963000	75342000	67609000	64065000	71881000	73334000	73353000
GL50803_17102|no_ID	GL50803_17102|no_ID	GL50803_17102|no_ID	organism=Giardia_Assemblage_A_isolate_WB, product=hypothetical protein, location=GLCHR05:1500552-1501232(+), length=226, sequence_SO=chromosome, SO=protein_coding	1	2	18.6	25.282	226	0	3.6424	8//0	0//0	0//0	20539000	1711600	182680		178300	431000	112010	277760	170250	193500	166070																			2695200		2336300	2659000	1683100	2640200	2753800
GL50803_17105|no_ID	GL50803_17105|no_ID	GL50803_17105|no_ID	organism=Giardia_Assemblage_A_isolate_WB, product=IFT complex B, location=GLCHR05:1508881-1514763(+), length=1960, sequence_SO=chromosome, SO=protein_coding	1	9	6.3	215.41	1960	0	17.045	9//0	8//1	4//5	265440000	2654400	117870	72617	141790	213330	158400	193470	91964	183800	113580	143840	76822	147190	130600	109310	123670	134190	169670	96252	31209	28116	25778	19209	28997	24949	31079	26461	20263	14673000	9978900	13609000	14802000	12615000	12519000	9701100
GL50803_17106|no_ID	GL50803_17106|no_ID	GL50803_17106|no_ID	organism=Giardia_Assemblage_A_isolate_WB, product=26S protease regulatory subunit 8, location=GLCHR05:1519442-1520647(-), length=401, sequence_SO=chromosome, SO=protein_coding	1	10	36.4	45.036	401	0	23.84	9//0	9//0	3//4	525430000	21017000	1269400	1376300	1924400	1215600	1268700	1201900	954040	1382200	1026700	881940	781970	838650	664220	631370	513810	747370	998360	1069600	317230	313450	388510		376780	312370	279530		282600	25669000	23445000	25163000	22327000	25877000	24718000	22456000
GL50803_17109|no_ID	GL50803_17109|no_ID	GL50803_17109|no_ID	organism=Giardia_Assemblage_A_isolate_WB, product=Vacuolar protein sorting 11 (VPS11), location=GLCHR05:1525477-1528743(-), length=1088, sequence_SO=chromosome, SO=protein_coding	1	6	11.9	121.23	1088	0	4.6385	6//2	0//0	3//4	43012000	955810	62662		44386	94662	37505	123500	60823	101200	52813										24520		36240	40226	62002	46109		112230	56929	2407500		2696900	2820700	2580000	3768000	4597000
GL50803_17110|no_ID	GL50803_17110|no_ID	GL50803_17110|no_ID	organism=Giardia_Assemblage_A_isolate_WB, product=hypothetical protein, location=GLCHR05:1532585-1535530(-), length=981, sequence_SO=chromosome, SO=protein_coding	1	3	5.9	108.81	981	0	6.2315	6//3	4//5	0//0	202060000	5317300	373120	313430	401740	417230	363010	435770	316830	344820	334700	215520	173010	259230	165610	169770	215010	290230	245490	282810										13558000	13179000	14930000	16466000	12450000	16517000	9568300
GL50803_17119|no_ID	GL50803_17119|no_ID	GL50803_17119|no_ID	organism=Giardia_Assemblage_A_isolate_WB, product=hypothetical protein, location=GLCHR05:2026438-2028741(-), length=767, sequence_SO=chromosome, SO=protein_coding	1	6	15.9	83.843	767	0	14.367	5//3	4//5	0//0	83206000	2447200	107770		196940	275640	85684	113790	213350	322460	350250	120500	75743	122020	59359	56203	33974	139980	66005	107560										6075800		4656600	5652000	5467200	6640800	7343600
GL50803_17121|no_ID	GL50803_17121|no_ID;GSB_151361-t26_1-p1	GL50803_17121|no_ID	organism=Giardia_Assemblage_A_isolate_WB, product=Bip (BiP), location=GLCHR04:535188-537221(+), length=677, sequence_SO=chromosome, SO=protein_coding	2	62	79.5	74.359	677	0	323.31	9//0	9//0	9//0	68819000000	1811000000	74056000	70792000	84093000	69857000	72629000	73361000	66321000	66628000	65049000	54517000	49409000	49458000	41979000	39781000	41315000	46133000	48589000	48363000	84905000	86493000	88930000	84798000	82924000	80462000	80307000	79710000	80173000	2725300000	2716500000	2742800000	2619900000	2684900000	2721200000	2655000000
GL50803_17143|no_ID	GL50803_17143|no_ID	GL50803_17143|no_ID	organism=Giardia_Assemblage_A_isolate_WB, product=Pyruvate kinase, location=GLCHR04:633554-635215(-), length=553, sequence_SO=chromosome, SO=protein_coding	1	4	73.2	60.525	553	0	66.614	9//0	9//0	9//0	2161600000	74538000	4856000	5352500	5722700	4481600	4893300	4423000	4145700	4553100	4107400	2990500	2722700	2893100	2275200	2318400	2426500	2553900	2795000	2643000	1027800	978890	1112900	1192000	1024500	881110	678560	771610	717190	143500000	160390000	160610000	99602000	82158000	105940000	117150000
GL50803_17150|no_ID	GL50803_17150|no_ID	GL50803_17150|no_ID	organism=Giardia_Assemblage_A_isolate_WB, product=NADPH oxidoreductase, putative, location=GLCHR05:1217835-1218329(-), length=164, sequence_SO=chromosome, SO=protein_coding	1	7	73.2	18.582	164	0	90.041	9//0	9//0	0//6	1780200000	197800000	16573000	17049000	17922000	16151000	16239000	16141000	14917000	14185000	13968000	7203100	5793700	5712700	5573000	5330400	5353300	6351500	6616600	6717400										148800000	153340000	136430000	147130000	145830000	142140000	139250000
GL50803_17153|no_ID	GL50803_17153|no_ID	GL50803_17153|no_ID	organism=Giardia_Assemblage_A_isolate_WB, product=Alpha-11 giardin, location=GLCHR05:1207222-1208145(-), length=307, sequence_SO=chromosome, SO=protein_coding	1	17	81.8	35.01	307	0	323.31	9//0	9//0	1//8	25908000000	1619300000	136740000	125180000	144470000	111510000	118080000	123680000	129540000	125870000	125140000	57675000	51721000	52628000	54058000	53686000	53033000	49967000	48269000	57841000				179560						2086800000	2054900000	2031800000	1812700000	1953500000	1976900000	2009700000
GL50803_17155|no_ID	GL50803_17155|no_ID;GSB_17155-t26_1-p1	GL50803_17155|no_ID;GSB_17155-t26_1-p1	organism=Giardia_Assemblage_A_isolate_WB, product=hypothetical protein, location=GLCHR05:1199388-1201226(-), length=612, sequence_SO=chromosome, SO=protein_coding;transcript=GSB_17155-t26_1 gene=GSB_17155 organism=Giardia_Assemblage_B_isolate_GS_B gene_pro	2	2	7	67.618	612	0	5.9643	5//4	3//5	0//0	85243000	4486500	408300	437070	345810	184350	433750	365570	518060	308740	383770	161860	187790	64805	69160		153390	80155	179260	204630										5794600	6676800	4764600	7654900	6223100	5991600	7941400
GL50803_17161|no_ID	GL50803_17161|no_ID	GL50803_17161|no_ID	organism=Giardia_Assemblage_A_isolate_WB, product=hypothetical protein, location=GLCHR01:563397-564464(+), length=355, sequence_SO=chromosome, SO=protein_coding	1	2	9.6	37.771	355	0	4.5303	8//1	5//4	0//0	50935000	3638200	258200	206320	358560	250930	184790	169700	340550	256460	406690	197650	156530	158140	97568	128300	118190	101440	151420	96812										4149000	3407600	3625000	4121500	3024100	2729000	1853700
GL50803_17163|no_ID	GL50803_17163|no_ID	GL50803_17163|no_ID	organism=Giardia_Assemblage_A_isolate_WB, product=Peptidyl-prolyl cis-trans isomerase B precursor, location=GLCHR01:556210-556716(+), length=168, sequence_SO=chromosome, SO=protein_coding	1	15	90.5	18.044	168	0	225.8	9//0	9//0	9//0	47785000000	5309400000	254250000	233070000	265980000	248870000	275990000	229110000	168340000	240390000	147020000	148620000	97624000	134020000	137910000	116920000	67967000	169320000	164490000	118210000	254160000	239220000	247080000	249310000	266920000	233850000	224000000	159200000	217610000	1860600000	1747900000	1900200000	1815800000	1980400000	1897200000	1835800000
GL50803_17164|no_ID	GL50803_17164|no_ID	GL50803_17164|no_ID	organism=Giardia_Assemblage_A_isolate_WB, product=Sec24-like 1, location=GLCHR01:553213-556128(+), length=971, sequence_SO=chromosome, SO=protein_coding	1	6	8.2	105.88	971	0	7.8937	3//0	4//4	3//6	164170000	4828400			281810				72822		75806	38344	31432	40768	57965	95211	81411	118400		70614	530090	543450	526410	527230	28829	319940	422890	497740	467250
GL50803_17165|no_ID	GL50803_17165|no_ID	GL50803_17165|no_ID	organism=Giardia_Assemblage_A_isolate_WB, product=ABC transporter, ATP-binding protein, location=GLCHR01:550514-553150(+), length=878, sequence_SO=chromosome, SO=protein_coding	1	8	17.1	97.366	878	0	16.34	9//0	9//0	2//7	459560000	13926000	1223600	1360800	1391200	1049900	676250	836180	635980	667080	1001900	670660	283320	312270	300610	260260	266230	298060	575510	369860	185950	234760	207460	150040	201750	161340	156430	292170	156570	22417000	25876000	19101000	17446000	21229000	20310000	15242000
GL50803_17190|no_ID	GL50803_17190|no_ID	GL50803_17190|no_ID	organism=Giardia_Assemblage_A_isolate_WB, product=Eukaryotic peptide chain release factor subunit 1, location=GLCHR03:1060694-1062067(+), length=457, sequence_SO=chromosome, SO=protein_coding	1	12	40	51.089	457	0	41.834	9//0	9//0	9//0	721490000	28860000	1659400	1582100	2053400	1801900	2120500	1624200	1572900	1246700	1535200	983140	1266900	777930	777240	815560	767930	1275200	936300	1102600	547390	625120	478650	685280	487920	593090	708620	334190	500340	33108000	35845000	35390000	38468000	41422000	35343000	34416000
GL50803_17195|no_ID	GL50803_17195|no_ID	GL50803_17195|no_ID	organism=Giardia_Assemblage_A_isolate_WB, product=hypothetical protein, location=GLCHR05:3285600-3286136(-), length=178, sequence_SO=chromosome, SO=protein_coding	1	13	76.4	18.926	178	0	168.53	9//0	9//0	9//0	4385200000	438520000	13080000	14597000	16082000	16193000	13947000	17208000	15423000	14925000	13174000	10017000	8151500	8772300	7949100	8229000	8308900	7707300	8813100	9642500	29434000	28899000	26950000	18629000	22647000	23150000	26506000	23926000	26159000	147300000	141930000	139890000	141910000	132190000	154760000	142420000
GL50803_17198|no_ID	GL50803_17198|no_ID	GL50803_17198|no_ID	organism=Giardia_Assemblage_A_isolate_WB, product=Leucine-rich repeat protein, location=GLCHR05:3311399-3313750(+), length=783, sequence_SO=chromosome, SO=protein_coding	1	3	5.1	85.958	783	0	6.7607	8//1	8//1	0//0	123690000	4265300	227070	312320	256210	457740	302690	468170	149440	410810	143430	210050	84327	121280	64488	78549	81824	132740	358970	405160										6710800	8852400	10991000	8146100	8570200	8629300	7914000
GL50803_17199|no_ID	GL50803_17199|no_ID	GL50803_17199|no_ID	organism=Giardia_Assemblage_A_isolate_WB, product=Sun/nucleolar protein family protein, location=GLCHR05:3313753-3315981(+), length=742, sequence_SO=chromosome, SO=protein_coding	1	5	13.1	82.125	742	0	21.202	9//0	9//0	0//0	197430000	5982800	342630	423400	803560	375740	373320	417780	421080	565920	467260	306730	247260	222750	148430	135850	274410	156910	165970	133820										11095000	18108000	13768000	13083000	12069000	12561000	12130000
GL50803_17223|no_ID	GL50803_17223|no_ID	GL50803_17223|no_ID	organism=Giardia_Assemblage_A_isolate_WB, product=IFT complex B, location=GLCHR05:4404224-4407463(-), length=1079, sequence_SO=chromosome, SO=protein_coding	1	5	7.3	115.12	1079	0	9.6764	3//6	1//1	1//1	107570000	2758300	176620	418850	424010	244260	302300	83055	202330	124310	300120					52028	70852											241190	118390	9345200	10614000	9042100	9541000	10179000	9451000	10473000
GL50803_17224|no_ID	GL50803_17224|no_ID	GL50803_17224|no_ID	organism=Giardia_Assemblage_A_isolate_WB, product=Alpha-SNAP, putative, location=GLCHR05:4414563-4415459(-), length=298, sequence_SO=chromosome, SO=protein_coding	1	11	51.7	33.269	298	0	76.386	9//0	9//0	9//0	1378900000	86182000	5563300	5031500	9351500	5350400	4846600	5366400	5237600	6024800	5111700	2647200	2501500	2390800	2099100	1840100	2123400	2413200	2314600	2466100	1782600	1558600	1586600	1472200	1172700	1772400	1432100	1248400	1476700	71776000	73557000	73766000	66258000	68102000	73254000	78646000
GL50803_17231|no_ID	GL50803_17231|no_ID	GL50803_17231|no_ID	organism=Giardia_Assemblage_A_isolate_WB, product=Kinase, NEK, location=GLCHR03:484394-487414(-), length=1006, sequence_SO=chromosome, SO=protein_coding	1	31	41.2	111.47	1006	0	123.45	9//0	9//0	9//0	2691900000	49850000	2415600	2619500	3336500	2639000	2708800	3081500	2427800	2176900	2294200	1438400	1420000	1159100	1272800	1119100	1129500	1091600	1007200	1456700	1868700	1753900	1722300	1509200	1615800	1268100	1473400	1956000	1888800	111600000	121410000	116950000	102200000	107870000	107310000	111740000
GL50803_17243|no_ID	GL50803_17243|no_ID	GL50803_17243|no_ID	organism=Giardia_Assemblage_A_isolate_WB, product=Dynein heavy chain, location=GLCHR03:573507-577835(+), length=1442, sequence_SO=chromosome, SO=protein_coding	1	2	23.6	163.24	1442	0.00046296	3.1677	0//9	2//7	0//9	92842000	1132200										125030	102450	108270	106480	136210	92596	141740	166860	152580
GL50803_17244|no_ID	GL50803_17244|no_ID;GL50803_17245|no_ID	GL50803_17244|no_ID	organism=Giardia_Assemblage_A_isolate_WB, product=Ribosomal protein L7a, location=GLCHR03:579698-580484(+), length=225, sequence_SO=chromosome, SO=protein_coding	2	27	82.7	25.382	225	0	316.05	9//0	9//0	9//0	27064000000	1804200000	101030000	93749000	102100000	99117000	91633000	97931000	90247000	91319000	89417000	63096000	58122000	61347000	60115000	50614000	52585000	63085000	57081000	56428000	45643000	55660000	49084000	43275000	49807000	42952000	42943000	49335000	46525000	1307000000	1318300000	1164500000	1262600000	1304600000	1240000000	1225900000
GL50803_17249|no_ID	GL50803_17249|no_ID	GL50803_17249|no_ID	organism=Giardia_Assemblage_A_isolate_WB, product=Coiled-coil protein, location=GLCHR04:330287-335314(-), length=1675, sequence_SO=chromosome, SO=protein_coding	1	62	67.6	190.52	1675	0	323.31	9//0	9//0	3//6	12695000000	126950000	8566500	9398300	10847000	8520600	8617100	9068400	8531000	8607600	8579600	5435800	4827700	5277600	4895000	4662100	4599300	4827800	5352300	4859800	173080	204810	157050	186900	174690	146310	161610	132930	140690	801170000	818240000	838580000	762200000	774070000	784620000	789300000
GL50803_17251|no_ID	GL50803_17251|no_ID;GSB_17251-t26_1-p1	GL50803_17251|no_ID	organism=Giardia_Assemblage_A_isolate_WB, product=IFT complex A, location=GLCHR04:339177-344966(-), length=1929, sequence_SO=chromosome, SO=protein_coding	2	6	4.3	212.38	1929	0	7.5701	8//1	4//4	1//0	144110000	1715600	129410	171130	147640	150840	133150	97331	113590	65716	171340	61370	57464	83791	63511		38597	42248	84208	83137		21131								11496000	13926000	10646000	10851000	8648900	8487600	9054900
GL50803_17254|no_ID	GL50803_17254|no_ID	GL50803_17254|no_ID	organism=Giardia_Assemblage_A_isolate_WB, product=Phosphomannomutase-2, location=GLCHR04:363536-365503(-), length=655, sequence_SO=chromosome, SO=protein_coding	1	26	64.1	73.929	655	0	247.12	9//0	9//0	0//9	6704800000	191570000	15479000	15148000	17920000	14335000	14855000	14298000	13295000	13686000	13063000	7458600	6595100	6819400	6187200	6243900	5375000	6612700	7021200	7173100										523620000	521510000	531140000	489150000	489820000	490260000	487820000
GL50803_17255|no_ID	GL50803_17255|no_ID	GL50803_17255|no_ID	organism=Giardia_Assemblage_A_isolate_WB, product=hypothetical protein, location=GLCHR04:371166-373160(+), length=664, sequence_SO=chromosome, SO=protein_coding	1	10	44.7	73.713	664	0	74.589	9//0	9//0	0//9	1077200000	51297000	3899200	3480300	4103300	3519400	3266300	3551400	2445900	3581600	3101800	2001500	1870600	2144400	2137400	2169200	2284800	2684500	2585100	2470700										79557000	76275000	76746000	81888000	75345000	81888000	74709000
GL50803_17277|no_ID	GL50803_17277|no_ID	GL50803_17277|no_ID	organism=Giardia_Assemblage_A_isolate_WB, product=Phospholipase B, location=GLCHR05:2242831-2244537(-), length=568, sequence_SO=chromosome, SO=protein_coding	1	8	22.9	65.607	568	0	60.04	9//0	9//0	7//2	1009600000	50481000	2936600	3056500	3587800	2755000	2944400	3007600	2810200	2936500	2466900	2210800	1970400	1895600	1405200	1553200	1585100	2174600	2194700	2149900	791340	662480	636420	855830	786320	812200	679580	696070	920370	47794000	54149000	52458000	49130000	54058000	54199000	52131000
GL50803_17294|no_ID	GL50803_17294|no_ID	GL50803_17294|no_ID	organism=Giardia_Assemblage_A_isolate_WB, product=Degreening related gene dee76 protein, location=GLCHR02:460499-461497(+), length=332, sequence_SO=chromosome, SO=protein_coding	1	3	10.8	37.519	332	0	7.9917	9//0	9//0	0//0	91441000	4812700	271340	289090	277350	319320	524220	583990	522380	311950	332490	41158	135130	138210	179510	175660	178330	179400	165200	187950										5816700	6308100	4976200	6751600	6143000	8193300	6930200
GL50803_17298|no_ID	GL50803_17298|no_ID	GL50803_17298|no_ID	organism=Giardia_Assemblage_A_isolate_WB, product=hypothetical protein, location=GLCHR02:494242-495453(+), length=403, sequence_SO=chromosome, SO=protein_coding	1	2	9.2	45.294	403	0.0013674	2.8619	3//2	3//6	0//0	23832000	1083300	86744		82209	76205			77760		95726	86571	34701	35667	37342	38431	97880	120910	110120	103020										2992700		2632800	2809000			2949800
GL50803_17304|no_ID	GL50803_17304|no_ID	GL50803_17304|no_ID	organism=Giardia_Assemblage_A_isolate_WB, product=Alpha Adaptin, location=GLCHR02:550589-552940(+), length=783, sequence_SO=chromosome, SO=protein_coding	1	22	34.7	87.035	783	0	164.74	9//0	9//0	9//0	2817700000	88052000	3068400	2619100	3335800	2871600	2881400	3634200	2606000	3322400	3134700	1548300	1432300	1298200	1841300	1728200	1783700	1934600	2124500	1542900	5189300	5155800	5206800	4396300	4629700	4994700	4915600	5288100	5568600	98774000	107900000	89626000	115580000	106400000	112280000	101910000
GL50803_17312|no_ID	GL50803_17312|no_ID;GSB_150209-t26_1-p1	GL50803_17312|no_ID	organism=Giardia_Assemblage_A_isolate_WB, product=hypothetical protein, location=GLCHR03:1354207-1356216(-), length=669, sequence_SO=chromosome, SO=protein_coding	2	3	5.5	73.187	669	0.0013667	2.8475	2//5	3//4	0//0	38133000	1030600	74503	108480		119450	76914		56734	86145	83055	65225	43254		40768		39330	54402	37305	145050													4975900	3395000
GL50803_17327|no_ID	GL50803_17327|no_ID	GL50803_17327|no_ID	organism=Giardia_Assemblage_A_isolate_WB, product=Xaa-Pro dipeptidase, location=GLCHR01:731223-732557(+), length=444, sequence_SO=chromosome, SO=protein_coding	1	31	89	49.672	444	0	323.31	9//0	9//0	9//0	30008000000	1364000000	90745000	89206000	105770000	89646000	88629000	90930000	82787000	81409000	79200000	45744000	39484000	41797000	37795000	37516000	39864000	43316000	43965000	44645000	20290000	18269000	19621000	22366000	21108000	21868000	22325000	24650000	21077000	1824200000	1719200000	1835000000	1713700000	1709200000	1802700000	1662200000
GL50803_17332|no_ID	GL50803_17332|no_ID	GL50803_17332|no_ID	organism=Giardia_Assemblage_A_isolate_WB, product=hypothetical protein, location=GLCHR01:702956-707926(-), length=1656, sequence_SO=chromosome, SO=protein_coding	1	35	36.7	179.37	1656	0	186.2	9//0	9//0	9//0	2925100000	43017000	3121500	2849500	3265600	3314600	2919100	3676600	2487300	2970700	2905100	1315200	1064700	1174400	1380600	1194500	1110400	1329300	1361100	1461000	548370	414820	449720	511430	384530	293690	545510	465990	501410	162340000	170700000	164230000	196680000	157680000	181350000	168140000
GL50803_17337|no_ID	GL50803_17337|no_ID	GL50803_17337|no_ID	organism=Giardia_Assemblage_A_isolate_WB, product=Ribosomal protein P1B, location=GLCHR01:683669-684025(-), length=118, sequence_SO=chromosome, SO=protein_coding	1	3	72.9	11.843	118	0	89.552	9//0	9//0	0//9	2841600000	710410000	56813000	52333000	56801000	56921000	53756000	52290000	48912000	49336000	46459000	30335000	26154000	27104000	21900000	22079000	21796000	29056000	30721000	27641000										241810000	215930000	178890000	218420000	216890000	199100000	248490000
GL50803_17347|no_ID	GL50803_17347|no_ID	GL50803_17347|no_ID	organism=Giardia_Assemblage_A_isolate_WB, product=hypothetical protein, location=GLCHR01:626111-626731(-), length=206, sequence_SO=chromosome, SO=protein_coding	1	5	34	23.219	206	0	8.1797	7//2	6//2	0//0	232350000	23235000	1557500	2484400	2415900	2778700	2322700	2343800	1310600	1410800	801640	1339400	600590	603330	901670		375460	202860	1143800	641990										10972000	16405000	16462000	20328000	16006000	17549000	13232000
GL50803_17354|no_ID	GL50803_17354|no_ID	GL50803_17354|no_ID	organism=Giardia_Assemblage_A_isolate_WB, product=hypothetical protein, location=GLCHR04:2008940-2011417(-), length=825, sequence_SO=chromosome, SO=protein_coding	1	2	3.8	90.527	825	0.0073276	1.7948	2//4	5//2	0//0	16194000	522380	53534			25794	54716	32693	47607		63421	39914	26726	19985	35785	30126	57047	35027												1726400			979670	1203100	1164300	1691800
GL50803_17362|no_ID	GL50803_17362|no_ID;GSB_153510-t26_1-p1	GL50803_17362|no_ID	organism=Giardia_Assemblage_A_isolate_WB, product=hypothetical protein, location=GLCHR04:2036291-2041399(+), length=1702, sequence_SO=chromosome, SO=protein_coding	2	3	2.7	189.91	1702	0.0013661	2.8458	2//5	0//0	3//0	26364000	376630	17300	16894	11934		13520	12560		18180	13553													86457			89192		97041	1130100	1132200	884560		928310	963330
GL50803_17389|no_ID	GL50803_17389|no_ID	GL50803_17389|no_ID	organism=Giardia_Assemblage_A_isolate_WB, product=SUA5 protein, location=GLCHR02:893560-894780(-), length=406, sequence_SO=chromosome, SO=protein_coding	1	2	11.1	43.049	406	0	12.924	4//4	1//1	0//0	18834000	1177100		242660	63395	198410	220310	201590		60416	61938	60333				68083															2730300	1892700	2555800	2597400	2441800
GL50803_17391|no_ID	GL50803_17391|no_ID	GL50803_17391|no_ID	organism=Giardia_Assemblage_A_isolate_WB, product=Maebl, putative, location=GLCHR02:869421-870908(-), length=495, sequence_SO=chromosome, SO=protein_coding	1	2	4.6	58.966	495	0	5.3694	3//1	3//0	0//0	16320000	604450			96924	78671	128890		111300						56741			52696	79235													2137300	2516200	3214800		3099600
GL50803_17393|no_ID	GL50803_17393|no_ID	GL50803_17393|no_ID	organism=Giardia_Assemblage_A_isolate_WB, product=hypothetical protein, location=GLCHR02:853627-854646(+), length=339, sequence_SO=chromosome, SO=protein_coding	1	8	46.6	37.915	339	0	46.783	9//0	9//0	9//0	409040000	24061000	2176200	2113000	1618800	1921300	1483600	1739200	1458500	1715600	1811600	470510	405430	470130	562930	549180	624580	600000	678310	669060	276910	296350	288980	489230	376470	209280	338780	269010	448420	21599000	25549000	19432000	23751000	16193000	15147000	22230000
GL50803_17395|no_ID	GL50803_17395|no_ID	GL50803_17395|no_ID	organism=Giardia_Assemblage_A_isolate_WB, product=Ribosomal protein L5, location=GLCHR02:804418-805311(+), length=297, sequence_SO=chromosome, SO=protein_coding	1	30	69.7	33.895	297	0	323.31	9//0	9//0	9//0	26574000000	2044200000	97227000	93571000	107330000	94474000	94606000	97863000	85005000	85425000	85527000	60097000	57239000	63378000	58200000	50164000	52590000	65705000	68358000	66431000	83805000	76313000	80363000	73254000	66839000	67374000	68238000	73326000	71465000	1164800000	1192400000	1171200000	1174700000	1133800000	1159400000	1137000000
GL50803_17400|no_ID	GL50803_17400|no_ID	GL50803_17400|no_ID	organism=Giardia_Assemblage_A_isolate_WB, product=hypothetical protein, location=GLCHR02:1227119-1228063(-), length=314, sequence_SO=chromosome, SO=protein_coding	1	14	50	35.433	314	0	62.809	9//0	9//0	9//0	3130600000	149080000	6824400	6015600	8843800	7566800	8006300	7900800	7044900	7767200	6858100	4790500	4281500	4271200	3585100	3247500	3155500	3477400	4366600	4554700	5532600	6951800	6565600	5354700	5613200	4563100	3425500	3962300	4551100	122320000	121630000	127730000	136440000	133230000	130650000	119490000
GL50803_17402|no_ID	GL50803_17402|no_ID	GL50803_17402|no_ID	organism=Giardia_Assemblage_A_isolate_WB, product=Protein 21.1, location=GLCHR02:1213966-1216962(-), length=998, sequence_SO=chromosome, SO=protein_coding	1	2	3.4	109.37	998	0.0089859	1.6798	7//1	2//3	0//0	162760000	2758700	620660	638750	718130	38688	33364	18668	25987	559400		21580		20531		24228			15888	22833										12448000	13476000	11348000	14031000	12056000	6628800	11197000
GL50803_17403|no_ID	GL50803_17403|no_ID	GL50803_17403|no_ID	organism=Giardia_Assemblage_A_isolate_WB, product=hypothetical protein, location=GLCHR02:1209092-1213822(-), length=1576, sequence_SO=chromosome, SO=protein_coding	1	7	8.7	174.28	1576	0	21.129	9//0	8//1	5//3	183200000	2475600	108620	122190	115950	189460	89215	111710	127850	72550	95698	67694	37411	70955	68013	50093	82599	156800	74651	93896	72744	68661	79135	128640	71414		98080	112730	108860	9494300	7215800	7721300	7333000	7679500	8895700	9104200
GL50803_17406|no_ID	GL50803_17406|no_ID	GL50803_17406|no_ID	organism=Giardia_Assemblage_A_isolate_WB, product=Phosphoinositide-3-kinase, class 3, location=GLCHR02:1190441-1195357(+), length=1638, sequence_SO=chromosome, SO=protein_coding	1	4	3.5	183.28	1638	0	9.0368	6//3	1//6	0//0	91602000	1221400	66689	47501	127780	67572	60549	245770	108760	115120	196490		10505	11596		21282	29785	52327	15918	43721										8475400	5360900	6301800	6198400	5629800	5839800	5317900
GL50803_17411|no_ID	GL50803_17411|no_ID	GL50803_17411|no_ID	organism=Giardia_Assemblage_A_isolate_WB, product=TCP-1 chaperonin subunit gamma, location=GLCHR02:1158873-1160567(-), length=564, sequence_SO=chromosome, SO=protein_coding	1	28	68.3	61.559	564	0	231.81	9//0	9//0	9//0	5285200000	151010000	8845100	9193700	10631000	8539200	8447200	9199100	8013400	8591900	9240300	4117700	3679500	3677800	3474600	2674300	3247300	3381000	3989400	3769500	4753500	4344500	4887300	4170300	3776900	3916600	4057000	4409400	3979400	253690000	250070000	259910000	225110000	238000000	250630000	240570000
GL50803_17413|no_ID	GL50803_17413|no_ID	GL50803_17413|no_ID	organism=Giardia_Assemblage_A_isolate_WB, product=CDC19, location=GLCHR02:1142795-1146748(+), length=1317, sequence_SO=chromosome, SO=protein_coding	1	3	6.2	147.79	1317	0	8.1751	5//4	0//0	0//0	35733000	595540	58523	69386	77395	62076	52723	17742	43054	108510	106140																			4172700	4012700	4645000	3933200	3245600	4131200	3800900
GL50803_17430|no_ID	GL50803_17430|no_ID	GL50803_17430|no_ID	organism=Giardia_Assemblage_A_isolate_WB, product=DRE4 protein, location=GLCHR04:1807506-1811003(-), length=1165, sequence_SO=chromosome, SO=protein_coding	1	7	7.3	129.76	1165	0	17.463	9//0	8//1	7//2	414590000	7148100	461450	329220	464500	323910	534700	361780	347320	458240	380910	269040	242880	192010	259220	216790	255340	300600	195760	296810	191500	221490	198440	186700	35446	128240	128080	117210	50443	17380000	15615000	21181000	13273000	20777000	18428000	22434000
GL50803_17432|no_ID	GL50803_17432|no_ID	GL50803_17432|no_ID	organism=Giardia_Assemblage_A_isolate_WB, product=Heat shock protein 70, location=GLCHR04:1771264-1774995(+), length=1243, sequence_SO=chromosome, SO=protein_coding	1	23	20.8	139.24	1243	0	89.866	9//0	9//0	9//0	1849500000	31348000	1820100	1727700	2220200	1900600	1885600	1713400	1819000	1832500	1731100	1246700	1145400	1202400	896080	1014600	903210	1249500	1402000	1260000	538060	621450	524030	489980	575060	314160	238320	583310	493680	101960000	96427000	109210000	101180000	97916000	93616000	101110000
GL50803_17460|no_ID	GL50803_17460|no_ID	GL50803_17460|no_ID	organism=Giardia_Assemblage_A_isolate_WB, product=G1 to S phase transition protein 1, putative, location=GLCHR05:4239719-4241116(-), length=465, sequence_SO=chromosome, SO=protein_coding	1	21	63	51.37	465	0	88.816	9//0	9//0	9//0	2045300000	81813000	4675500	4191200	5709700	4700000	3771400	3762700	3708300	3822000	4340400	3454000	3660000	3412300	3204200	2694800	2407700	3459100	3324500	3268800	1533400	1961400	1510100	1450600	1937700	1530100	1295400	1523500	1503900	133290000	97602000	92943000	108110000	97667000	85427000	90953000
GL50803_17468|no_ID	GL50803_17468|no_ID	GL50803_17468|no_ID	organism=Giardia_Assemblage_A_isolate_WB, product=hypothetical protein, location=GLCHR05:4282156-4283145(-), length=329, sequence_SO=chromosome, SO=protein_coding	1	15	65.3	35.806	329	0	101.8	9//0	9//0	7//2	2385100000	159010000	9840900	10841000	11243000	8185000	9506100	9852200	10441000	9794800	8722100	6535000	5681500	5875200	5662500	5605100	4958100	5695900	5809200	6073500	2378600	2301700	2497800	1920100	2163800	1998700	1761600	1880300	1782800	114500000	195550000	127520000	80399000	181840000	129360000	200720000
GL50803_17472|no_ID	GL50803_17472|no_ID;GSB_151747-t26_1-p1	GL50803_17472|no_ID;GSB_151747-t26_1-p1	organism=Giardia_Assemblage_A_isolate_WB, product=Golgi/cell cycle associated protein, putative, location=GLCHR05:4323893-4325347(+), length=484, sequence_SO=chromosome, SO=protein_coding;transcript=GSB_151747-t26_1 gene=GSB_151747 organism=Giardia_Assembl	2	2	3.9	54.986	484	0.00046211	3.1491	5//2	0//0	6//1	759740000	28139000	65794	3077100		3675200		53885	2857000	2668100	70919										161950	2711200	3363600		2924600	2227600	2024500		2257100	48133000	68846000		81777000		43996000	65214000
GL50803_17476|no_ID	GL50803_17476|no_ID	GL50803_17476|no_ID	organism=Giardia_Assemblage_A_isolate_WB, product=CXC-rich protein, location=GLCHR04:204969-211478(-), length=2169, sequence_SO=chromosome, SO=protein_coding	1	11	7.8	224.25	2169	0	34.628	6//1	9//0	0//0	296820000	3757300	38249	39632	39791	30411			29853	41230	34688	453010	458750	381240	317150	292750	261610	409490	453460	475940
GL50803_17478|no_ID	GL50803_17478|no_ID	GL50803_17478|no_ID	organism=Giardia_Assemblage_A_isolate_WB, product=Dynein heavy chain, location=GLCHR04:173713-189951(-), length=5412, sequence_SO=chromosome, SO=protein_coding	1	5	1.3	601.11	5412	0.0031028	2.2867	3//3	0//0	3//6	99806000	419350		14480	8353.5	11851		6930		30097	5555.6										57270	34736	30701	24682	26241	54458	22801	22597	68597			7221400	9227800
GL50803_17482|no_ID	GL50803_17482|no_ID	GL50803_17482|no_ID	organism=Giardia_Assemblage_A_isolate_WB, product=TCP-1 chaperonin subunit alpha, location=GLCHR04:165690-167243(-), length=517, sequence_SO=chromosome, SO=protein_coding	1	10	54.2	56.324	517	0	73.229	9//0	9//0	0//9	1437100000	51326000	3383200	3569400	5530000	3828700	4165700	3926900	4643700	3443400	4474100	1977900	1440000	1571800	1375200	1706500	1302300	1361300	1564600	2061000										120310000	103570000	117070000	107860000	95501000	114740000	116460000
GL50803_17483|no_ID	GL50803_17483|no_ID	GL50803_17483|no_ID	organism=Giardia_Assemblage_A_isolate_WB, product=Chaperone protein DnaJ subfamily B, location=GLCHR04:163821-164810(+), length=329, sequence_SO=chromosome, SO=protein_coding	1	10	45.6	37.252	329	0	37.876	9//0	9//0	8//1	862850000	45413000	2684100	3611100	4282300	3820200	3699200	3144400	2467400	3286500	1871400	905920	1376200	997900	790610	1313500	1518300	1379100	1113200	1113000	468580	921150	569340	547890	896210	505150	756770	766210	607430	49509000	40079000	40298000	58621000	55884000	56965000	42347000
GL50803_17501|no_ID	GL50803_17501|no_ID	GL50803_17501|no_ID	organism=Giardia_Assemblage_A_isolate_WB, product=hypothetical protein, location=GLCHR01:1281953-1283482(-), length=509, sequence_SO=chromosome, SO=protein_coding	1	2	5.5	56.563	509	0.0097831	1.6091	4//5	2//0	0//0	373060000	15544000	1974300	2361700	1185700	1146700	1036500	997420	1891700	2020300	1767100			729770			432900													31946000	36080000	38722000	40853000	38768000	37700000	40482000
GL50803_17531|no_ID	GL50803_17531|no_ID	GL50803_17531|no_ID	organism=Giardia_Assemblage_A_isolate_WB, product=hypothetical protein, location=GLCHR05:3066208-3067623(-), length=471, sequence_SO=chromosome, SO=protein_coding	1	2	8.7	54.558	471	0	5.2245	2//0	4//4	0//0	76584000	3481100				96865				115460		505170	374570	590140	280310	362860	385790		427880	342030													12193000
GL50803_17536|no_ID	GL50803_17536|no_ID;GSB_17536-t26_1-p1	GL50803_17536|no_ID;GSB_17536-t26_1-p1	organism=Giardia_Assemblage_A_isolate_WB, product=UsoAp, location=GLCHR05:2771339-2772640(+), length=433, sequence_SO=chromosome, SO=protein_coding;transcript=GSB_17536-t26_1 gene=GSB_17536 organism=Giardia_Assemblage_B_isolate_GS_B gene_product=Chromosome	2	6	18.9	49.364	433	0	23.309	9//0	6//3	1//8	200660000	7166400	584900	476300	636580	523220	372040	239700	269740	411860	417740	31533	120120	225390	114940	193330	202690	240680	47138	219080	185710	201710	235960	245460	220400	178910	178150	226280	166850	10481000	12961000	9664000	10218000	12585000	8685600	9702700
GL50803_17547|no_ID	GL50803_17547|no_ID	GL50803_17547|no_ID	organism=Giardia_Assemblage_A_isolate_WB, product=Ribosomal protein L4, location=GLCHR05:2867111-2868061(-), length=316, sequence_SO=chromosome, SO=protein_coding	1	27	78.5	34.987	316	0	323.31	9//0	9//0	9//0	50234000000	2643900000	126490000	122990000	145850000	125130000	122020000	127710000	121110000	121730000	123360000	83787000	80402000	84205000	76501000	74173000	75053000	76385000	82014000	83121000	94059000	93070000	97818000	91084000	86691000	79900000	80678000	84536000	84038000	2204500000	2316300000	2227200000	2139000000	2125200000	2178100000	2266800000
GL50803_17550|no_ID	GL50803_17550|no_ID;GSB_17550-t26_1-p1	GL50803_17550|no_ID	organism=Giardia_Assemblage_A_isolate_WB, product=Transducin/WD-40 repeat protein family, location=GLCHR04:2149086-2150222(-), length=378, sequence_SO=chromosome, SO=protein_coding	2	5	24.1	41.012	378	0	5.9302	6//3	8//1	0//0	129430000	10785000	1296000	786620	1059500	870500	785140	466950	324850	505190	792860	679200	234590	657850	243190	157410	281610	558640	811640	273710										10131000	8372700	11326000	9860400	8657400	8448800	7049300
GL50803_17551|no_ID	GL50803_17551|no_ID	GL50803_17551|no_ID	organism=Giardia_Assemblage_A_isolate_WB, product=Protein 21.1, location=GLCHR04:2132040-2135264(-), length=1074, sequence_SO=chromosome, SO=protein_coding	1	75	75.9	118.71	1074	0	323.31	9//0	9//0	9//0	22464000000	374400000	21523000	21863000	23891000	22358000	23667000	21051000	21587000	19611000	20563000	13170000	11205000	12706000	10665000	10806000	11690000	11711000	11734000	11969000	9279100	8590900	9041200	8161000	7982900	7532500	7324200	7857600	6860600	1028100000	1009200000	1028300000	1035000000	1056200000	1018000000	1015800000
GL50803_17558|no_ID	GL50803_17558|no_ID	GL50803_17558|no_ID	organism=Giardia_Assemblage_A_isolate_WB, product=Kinase, CMGC DYRK, location=GLCHR04:2714684-2718388(+), length=1234, sequence_SO=chromosome, SO=protein_coding	1	24	29.9	136.51	1234	0	92.51	9//0	9//0	9//0	1259900000	21723000	679960	901970	771250	526580	585850	714620	807120	730110	903720	266380	135230	110660	227110	162570	180030	158470	261850	126170	1598300	1400800	1554900	1546100	1436400	1695400	1507700	1262000	1472000	54808000	47950000	38770000	42779000	44503000	44957000	49933000
GL50803_17561|no_ID	GL50803_17561|no_ID	GL50803_17561|no_ID	organism=Giardia_Assemblage_A_isolate_WB, product=ARF GAP, location=GLCHR04:2709281-2710225(+), length=314, sequence_SO=chromosome, SO=protein_coding	1	2	8.3	35.42	314	0	3.6111	7//2	2//0	0//0	44381000	7396900	456210	672140	1790100	939990	355030	320250	858240	1198500	806370																			4236400	5107800	5335900	4932100	3771400	5131800	5863600
GL50803_17563|no_ID	GL50803_17563|no_ID	GL50803_17563|no_ID	organism=Giardia_Assemblage_A_isolate_WB, product=Kinase, CMGC MAPK, location=GLCHR04:2704396-2705553(+), length=385, sequence_SO=chromosome, SO=protein_coding	1	23	83.4	43.953	385	0	211.54	9//0	9//0	9//0	5138100000	233550000	6454500	6169500	6939700	6415300	5899600	4830500	5547000	5897200	4985700	8657700	7807400	8260100	7388800	7205200	5859400	6590400	8238200	6356800	14002000	12870000	13852000	12967000	12323000	11555000	12129000	11850000	12497000	142870000	138880000	138730000	152230000	138370000	152840000	125790000
GL50803_17566|no_ID	GL50803_17566|no_ID	GL50803_17566|no_ID	organism=Giardia_Assemblage_A_isolate_WB, product=Kinase, CAMK CAMKL, location=GLCHR04:2687278-2689209(-), length=643, sequence_SO=chromosome, SO=protein_coding	1	3	19.6	71.211	643	0	6.2922	0//9	4//5	0//9	49657000	1460500										156380	193270	133900	120940	125410	149010	192820	215480	173310
GL50803_17568|no_ID	GL50803_17568|no_ID	GL50803_17568|no_ID	organism=Giardia_Assemblage_A_isolate_WB, product=Protein 21.1, location=GLCHR04:2676940-2678562(-), length=540, sequence_SO=chromosome, SO=protein_coding	1	31	64.3	59.787	540	0	267.68	9//0	9//0	9//0	8660200000	270630000	17774000	17148000	20281000	19750000	18948000	19507000	16227000	16069000	16269000	10390000	8220100	10510000	7867100	8074500	8418400	9780200	9956200	9403200	3242500	3676800	3401300	2760700	3060300	2749100	2409500	2381300	2358400	541770000	527010000	522640000	580180000	552820000	595550000	542300000
GL50803_17570|no_ID	GL50803_17570|no_ID	GL50803_17570|no_ID	organism=Giardia_Assemblage_A_isolate_WB, product=Elongation factor 2, location=GLCHR04:2670900-2673596(+), length=898, sequence_SO=chromosome, SO=protein_coding	1	17	69	99.625	898	0	216.4	9//0	9//0	0//9	7030300000	159780000	10842000	10598000	12679000	11120000	10691000	11409000	10215000	11023000	9450200	7952200	5455100	6788800	6320500	6309700	6517700	7547800	7481500	7380700										465900000	496670000	474150000	472030000	482300000	501480000	473840000
GL50803_17571|no_ID	GL50803_17571|no_ID	GL50803_17571|no_ID	organism=Giardia_Assemblage_A_isolate_WB, product=Trichohyalin, location=GLCHR04:2665057-2668137(-), length=1026, sequence_SO=chromosome, SO=protein_coding	1	11	14	116.4	1026	0	25.605	9//0	9//0	9//0	227610000	3993100	98696	166370	138250	211710	145490	241490	244500	316380	102720	159490	156820	162610	149830	93958	83678	91855	213920	102440	192110	179630	136530	136500	130510	119710	26650	165260	26017	12869000	7546300	11972000	12452000	13473000	10887000	12253000
GL50803_17577|no_ID	GL50803_17577|no_ID	GL50803_17577|no_ID	organism=Giardia_Assemblage_A_isolate_WB, product=hypothetical protein, location=GLCHR04:421167-424397(-), length=1076, sequence_SO=chromosome, SO=protein_coding	1	3	3.7	120.22	1076	0.0018018	2.6242	3//6	1//3	1//0	110850000	2463300	255640	314390	81763	196900	213880	233100	160610	34448	236800	130840		282780			162310			159830										9489900	11232000		8215200	7992400	8924700	8908400
GL50803_17579|no_ID	GL50803_17579|no_ID	GL50803_17579|no_ID	organism=Giardia_Assemblage_A_isolate_WB, product=Inositol-3-phosphate synthase, location=GLCHR04:800273-801922(+), length=549, sequence_SO=chromosome, SO=protein_coding	1	11	47	59.905	549	0	15.532	9//0	7//2	0//9	432160000	18790000	1606700	1502700	1958500	1816900	1826700	1580700	1302000	1311200	1176800	451890	431160	342740	976160	930850	352990	400380	338370	483000										37550000	41530000	29509000	36076000	34549000	34911000	36219000
GL50803_17583|no_ID	GL50803_17583|no_ID	GL50803_17583|no_ID	organism=Giardia_Assemblage_A_isolate_WB, product=hypothetical protein, location=GLCHR04:836997-837752(-), length=251, sequence_SO=chromosome, SO=protein_coding	1	4	30.7	27.734	251	0	12.735	5//4	2//5	1//2	147810000	10558000	968640	361650	690640	1267600	1363800	1254300	467570	1152600	1185700	184910		169670	150160		147160	176170	180510	208700		141940		242960	243140					8785800	10142000	8833100	9783200	8625600	11880000	6833900
GL50803_17585|no_ID	GL50803_17585|no_ID;GSB_6650-t26_1-p1	GL50803_17585|no_ID	organism=Giardia_Assemblage_A_isolate_WB, product=Protein 21.1, location=GLCHR04:842972-845128(+), length=718, sequence_SO=chromosome, SO=protein_coding	2	16	47.6	77.174	718	0	136.01	9//0	9//0	0//9	2477300000	79914000	5679500	4872600	5977700	5331000	5367600	5396300	4720700	5000200	5245300	4056600	3793300	4115100	3534400	3253000	3568800	3190400	3401500	3410000										180750000	182100000	174080000	162250000	167480000	170830000	187650000
GL50803_17586|no_ID	GL50803_17586|no_ID	GL50803_17586|no_ID	organism=Giardia_Assemblage_A_isolate_WB, product=Protein 21.1, location=GLCHR04:845158-846600(+), length=480, sequence_SO=chromosome, SO=protein_coding	1	10	34.2	52.552	480	0	21.857	9//0	9//0	6//3	438970000	19953000	1008200	1396400	1549800	1306100	849800	1081600	1227900	1656800	1221600	812930	763740	883410	462800	505580	385400	542860	845460	941350	245670	303760	290580	170820	319060	443990	394220	122860	220330	19942000	25535000	20008000	20421000	17538000	26875000	24720000
GL50803_17587|no_ID	GL50803_17587|no_ID	GL50803_17587|no_ID	organism=Giardia_Assemblage_A_isolate_WB, product=CTP synthase, location=GLCHR04:848468-850330(-), length=620, sequence_SO=chromosome, SO=protein_coding	1	3	9.8	68.021	620	0	13.598	9//0	9//0	0//0	104800000	3742800	233050	263280	325490	327640	326090	296170	229910	227040	191480	137570	112380	120770	178320	126940	162390	166910	158480	158900										7025300	8121200	6515700	6638500	7307300	6141500	7880600
GL50803_17608|no_ID	GL50803_17608|no_ID;GSB_17608-t26_1-p1	GL50803_17608|no_ID;GSB_17608-t26_1-p1	organism=Giardia_Assemblage_A_isolate_WB, product=Protein 21.1, location=GLCHR03:907123-908847(+), length=574, sequence_SO=chromosome, SO=protein_coding;transcript=GSB_17608-t26_1 gene=GSB_17608 organism=Giardia_Assemblage_B_isolate_GS_B gene_product=Ankyr	2	3	5.1	61.972	574	0	3.6858	3//6	0//0	8//1	131310000	3751700	95583	93233	103900	124650	103700	79766	80173	106060	69217										388730	338340	356630	377730	320140	345950	239190	250610	278110	3720900	2554900	2468600	4959800	1934200	2164000	1777000
GL50803_17617|no_ID	GL50803_17617|no_ID	GL50803_17617|no_ID	organism=Giardia_Assemblage_A_isolate_WB, product=hypothetical protein, location=GLCHR03:821407-822177(+), length=256, sequence_SO=chromosome, SO=protein_coding	1	2	8.6	28.895	256	0	8.5603	8//1	8//1	0//0	170700000	14225000	1069000	904910	1388700	1388900	1070400	1160300	924810	918340	793800	520570	386010	600910	526680	441660	473270	506970	537380	612780
GL50803_17625|no_ID	GL50803_17625|no_ID	GL50803_17625|no_ID	organism=Giardia_Assemblage_A_isolate_WB, product=Kinase, CMGC GSK, location=GLCHR03:644026-645078(+), length=350, sequence_SO=chromosome, SO=protein_coding	1	5	35.4	39.974	350	0	15.935	9//0	9//0	0//9	294880000	15520000	1254800	1183600	1415300	1165500	1078100	1130100	963600	979340	864100	679260	595400	581090	475520	479890	606080	680120	691030	697210										19138000	20143000	22520000	20834000	19315000	20299000	17778000
GL50803_17627|no_ID	GL50803_17627|no_ID	GL50803_17627|no_ID	organism=Giardia_Assemblage_A_isolate_WB, product=hypothetical protein, location=GLCHR03:631827-635747(-), length=1306, sequence_SO=chromosome, SO=protein_coding	1	4	5.7	143.83	1306	0	9.115	8//1	5//2	0//0	78054000	1322900	77620	92900	248730	52434	74287	53125	59134	104030	94215	20000	74435	20750	81631	120020		149630												5062000	6244900	7659300	5503900	8088200	8319500	6931100
GL50803_18470|no_ID	GL50803_18470|no_ID	GL50803_18470|no_ID	organism=Giardia_Assemblage_A_isolate_WB, product=Vacuolar proton-ATPase subunit, putative, location=GLCHR02:690309-693110(+), length=933, sequence_SO=chromosome, SO=protein_coding	1	12	20.6	104.15	933	0	40.27	9//0	9//0	2//7	875730000	26537000	2147300	2216300	2097400	1784900	2072900	2022900	1981800	1688500	1695600	1131800	1009900	992350	873190	708140	777120	916500	1041100	912710	60545	65078	61342	48872	53357	54215	42520	32415	48509	48083000	42089000	40210000	37700000	40809000	40306000	39342000
GL50803_1875|no_ID	GL50803_1875|no_ID	GL50803_1875|no_ID	organism=Giardia_Assemblage_A_isolate_WB, product=hypothetical protein, location=AACB02000071:13236-13664(-), length=142, sequence_SO=contig, SO=protein_coding	1	5	48.6	15.982	142	0	83.773	9//0	9//0	0//0	912270000	182450000	15206000	11547000	11845000	12541000	10497000	10606000	10305000	9564200	10700000	10052000	8950800	8424900	7773700	8882700	8665900	8228100	9976600	8687700										65149000	68176000	61138000	57637000	60799000	57510000	68828000
GL50803_19003|no_ID	GL50803_19003|no_ID	GL50803_19003|no_ID	organism=Giardia_Assemblage_A_isolate_WB, product=Ribosomal protein L24A, location=GLCHR05:4082611-4082919(+), length=102, sequence_SO=chromosome, SO=protein_coding	1	12	57.8	11.976	102	0	89.67	9//0	9//0	9//0	7210000000	1442000000	68075000	74651000	78875000	73858000	75012000	78732000	74479000	72670000	76214000	61238000	56462000	56207000	54270000	49365000	53244000	54782000	53168000	58630000	27158000	34598000	35738000	34085000	31774000	26613000	29856000	25682000	26560000	280220000	311420000	286390000	293050000	307390000	308550000	323230000
GL50803_19378|no_ID	GL50803_19378|no_ID;GSB_150244-t26_1-p1	GL50803_19378|no_ID;GSB_150244-t26_1-p1	organism=Giardia_Assemblage_A_isolate_WB, product=hypothetical protein, location=GLCHR03:1230963-1231406(-), length=147, sequence_SO=chromosome, SO=protein_coding;transcript=GSB_150244-t26_1 gene=GSB_150244 organism=Giardia_Assemblage_B_isolate_GS_B gene_p	2	2	38.1	16.742	147	0	14.055	7//0	7//2	7//1	263850000	43975000	1933400		2172600	1765700		1470800	2518200	2000600	1990600	2119400	1914400	1232600	1881300	1879000	1673300	1923000	2151700	2224600	1887000	1544300	1915300	1627600	1841400	1451100		1353200	1504000	15487000		15456000	14457000		11791000	22115000
GL50803_19436|no_ID	GL50803_19436|no_ID	GL50803_19436|no_ID	organism=Giardia_Assemblage_A_isolate_WB, product=Ribosomal protein L7, location=GLCHR04:2481441-2482148(+), length=235, sequence_SO=chromosome, SO=protein_coding	1	18	74.9	27.058	235	0	262.62	9//0	9//0	9//0	21337000000	1524100000	74729000	64705000	97155000	73498000	72400000	74796000	60496000	65631000	64371000	46822000	45831000	42867000	38167000	35378000	37262000	42249000	44944000	44154000	57710000	58497000	60563000	55944000	54212000	53169000	53459000	53155000	51905000	935960000	936640000	1027400000	917340000	923930000	938110000	906790000
GL50803_1979|no_ID	GL50803_1979|no_ID	GL50803_1979|no_ID	organism=Giardia_Assemblage_A_isolate_WB, product=hypothetical protein, location=GLCHR03:997295-997876(+), length=193, sequence_SO=chromosome, SO=protein_coding	1	3	30.1	20.994	193	0	12.231	4//5	3//5	0//0	83525000	7593200	466710	626580	1008400	662470	707660	672720	594820	634470	556350	272480	156220	167740	165820		205430	212300	239520	243510										6264800	5289200	4970800	6544100	7366300	6735800	6509400
GL50803_1995|no_ID	GL50803_1995|no_ID	GL50803_1995|no_ID	organism=Giardia_Assemblage_A_isolate_WB, product=Proteasome subunit beta type 4 precursor, location=GLCHR05:3286198-3286851(+), length=217, sequence_SO=chromosome, SO=protein_coding	1	8	50.7	23.401	217	0	49.952	9//0	9//0	5//4	1100900000	100080000	6361800	8162200	9473200	7663400	6723200	8517400	5757900	6266500	6117200	3363100	3539800	3971700	3215000	3243600	3351400	3972600	4316500	4045000	296670	300740	288250	213090	174630	218370	197290	162420	171320	120640000	52398000	146290000	52737000	141060000	62057000	45086000
GL50803_2010|no_ID	GL50803_2010|no_ID;GSB_152039-t26_1-p1	GL50803_2010|no_ID;GSB_152039-t26_1-p1	organism=Giardia_Assemblage_A_isolate_WB, product=hypothetical protein, location=GLCHR01:1148850-1149515(-), length=221, sequence_SO=chromosome, SO=protein_coding;transcript=GSB_152039-t26_1 gene=GSB_152039 organism=Giardia_Assemblage_B_isolate_GS_B gene_p	2	2	18.1	24.957	221	0	15.166	6//3	3//6	2//3	72924000	4861600	248210	211240	191740	263310	170390	232490	227790	272590	243890	151560	123250	141610	147150	187710	170740	148240	171750	132220	332670		418950	389550				284520		3733100	3125400	2451200	3874500	2498000	3349500	3753900
GL50803_2012|no_ID	GL50803_2012|no_ID	GL50803_2012|no_ID	organism=Giardia_Assemblage_A_isolate_WB, product=hypothetical protein, location=GLCHR01:1149975-1150397(-), length=140, sequence_SO=chromosome, SO=protein_coding	1	2	42.9	15.959	140	0	13.257	6//3	4//5	0//7	113350000	14169000	1046800	1134300	1544400	1658600	1353500	1546700	537240	121320	1038700	650700	397030	479660	403330	357040	349340	515310	536100	498840										6122800	6230000	7237400	9145400	7599200	9179300	6030900
GL50803_2013|no_ID	GL50803_2013|no_ID;GSB_2013-t26_1-p1	GL50803_2013|no_ID;GSB_2013-t26_1-p1	organism=Giardia_Assemblage_A_isolate_WB, product=Glutaredoxin-related protein, location=GLCHR01:1150597-1151205(+), length=202, sequence_SO=chromosome, SO=protein_coding;transcript=GSB_2013-t26_1 gene=GSB_2013 organism=Giardia_Assemblage_B_isolate_GS_B ge	2	6	44.6	22.137	202	0	12.186	9//0	8//1	3//4	243660000	20305000	1351000	2110500	2016200	1909500	1378000	1468300	1527200	1471900	1071300	506260	232650	227140	211530	205080	243060	607360	691570	605340	267630	403640	562770	685270	191100	190870	169740			10028000	9924200	9678600	11337000	10814000	10633000	11953000
GL50803_20195|no_ID	GL50803_20195|no_ID	GL50803_20195|no_ID	organism=Giardia_Assemblage_A_isolate_WB, product=5-methylthioadenosine nucleosidase, S-adenosylhomocysteine nucleosidase, location=GLCHR04:1020090-1020887(-), length=265, sequence_SO=chromosome, SO=protein_coding	1	8	37.7	28.908	265	0	41.947	9//0	9//0	0//0	520840000	37203000	3070700	2888300	3262500	3057500	3205700	3478600	2756700	2521500	2029700	1411600	1146800	1142200	993540	1057900	1162800	1436000	1235400	1345500										37320000	35578000	35137000	42945000	39401000	38157000	37762000
GL50803_2053|no_ID	GL50803_2053|no_ID	GL50803_2053|no_ID	organism=Giardia_Assemblage_A_isolate_WB, product=Serine/threonine protein phosphatase 4, location=GLCHR03:311603-312523(-), length=306, sequence_SO=chromosome, SO=protein_coding	1	5	23.5	35.057	306	0	32.707	9//0	9//0	8//1	503190000	35942000	2252800	2125700	2453900	2129400	2322800	2073600	1797100	1892800	1790500	1055600	799760	1032400	862410	961590	902190	903140	964510	890400	885720	989160	917280	941920	738200	922810	1202100	1101000	1033400	22004000	21265000	20445000	20155000	23627000	20799000	20718000
GL50803_20551|no_ID	GL50803_20551|no_ID	GL50803_20551|no_ID	organism=Giardia_Assemblage_A_isolate_WB, product=hypothetical protein, location=GLCHR04:1983334-1983783(-), length=149, sequence_SO=chromosome, SO=protein_coding	1	3	24.2	16.179	149	0	15.048	9//0	5//4	3//6	279550000	39936000	1976700	1773100	1952000	1398400	1762600	1420800	1986200	1398000	2370500	1113000	416940	1533300	1083900	1401700	985590	344290	1452500	1356500	1239100	1339800	1657300	1455800	1441700	1980000	1905100	1697400	1493400	9028000	13866000	13190000	10876000	13658000	10819000	11017000
GL50803_2082|no_ID	GL50803_2082|no_ID	GL50803_2082|no_ID	organism=Giardia_Assemblage_A_isolate_WB, product=Kinase, NEK, location=GLCHR05:4290244-4291104(+), length=286, sequence_SO=chromosome, SO=protein_coding	1	2	7	31.688	286	0	3.4422	1//0	2//2	1//5	24708000	1647200							130040			107400	116260							111720	213580	167970	236690	163260				147060	253230
GL50803_2098|no_ID	GL50803_2098|no_ID	GL50803_2098|no_ID	organism=Giardia_Assemblage_A_isolate_WB, product=ATP-dependent RNA helicase p54, putative, location=GLCHR02:752276-753568(-), length=430, sequence_SO=chromosome, SO=protein_coding	1	10	37.4	48.437	430	0	57.865	9//0	9//0	9//0	665670000	25603000	1555300	1232100	1527900	1580300	1405200	1543900	1109200	1493000	1756100	937200	541780	709240	469980	472490	418140	566600	610290	462300	1025300	709140	771700	942810	797110	521400	926140	858170	659640	29424000	35962000	30575000	34112000	30218000	30746000	30167000
GL50803_2101|no_ID	GL50803_2101|no_ID	GL50803_2101|no_ID	organism=Giardia_Assemblage_A_isolate_WB, product=Cytidine deaminase, location=GLCHR01:1154417-1154821(+), length=134, sequence_SO=chromosome, SO=protein_coding	1	5	76.1	14.386	134	0	125.38	9//0	9//0	0//9	2286300000	285790000	23221000	21486000	22815000	20617000	22424000	23536000	17620000	18929000	20555000	12483000	11070000	9668000	10146000	8752400	9819400	10268000	10893000	11487000										164880000	174170000	165120000	159870000	157760000	162960000	181530000
GL50803_2107|no_ID	GL50803_2107|no_ID	GL50803_2107|no_ID	organism=Giardia_Assemblage_A_isolate_WB, product=hypothetical protein, location=GLCHR01:1025165-1026151(-), length=328, sequence_SO=chromosome, SO=protein_coding	1	14	69.8	35.667	328	0	212.37	9//0	9//0	9//0	2680100000	141060000	7575100	6002300	8823800	7331800	7710600	7251300	7294900	7419100	7220100	5988600	5036700	5447200	4223400	4453900	4400800	5945300	5796100	6068900	3150300	3476100	3224400	3178900	3063100	2740900	2749800	2771500	2713600	137550000	130370000	149900000	155360000	175010000	143560000	163230000
GL50803_21118|no_ID	GL50803_21118|no_ID	GL50803_21118|no_ID	organism=Giardia_Assemblage_A_isolate_WB, product=Long chain fatty acid CoA ligase 5, location=GLCHR05:3954194-3956491(+), length=765, sequence_SO=chromosome, SO=protein_coding	1	13	51.8	84.578	765	0	92.786	9//0	9//0	0//9	1310200000	31955000	3011200	2756000	2843000	2621100	2947500	2792500	2196200	2120700	2017400	1111300	747540	825450	847220	617180	1039700	1102200	1206300	1152500										99469000	95987000	88685000	92675000	101300000	95372000	83086000
GL50803_21201|no_ID	GL50803_21201|no_ID	GL50803_21201|no_ID	organism=Giardia_Assemblage_A_isolate_WB, product=hypothetical protein, location=GLCHR05:1282917-1283729(+), length=270, sequence_SO=chromosome, SO=protein_coding	1	7	43.3	29.896	270	0	31.431	8//1	9//0	0//0	320920000	22923000	1141300	853650	1980600	972160	1102200	1104900	1885100	1350300	1899400	1042500	1148200	1590800	1233300	1065600	942750	1254300	1228300	1127500										20742000	23507000	19031000	21991000	20720000	18687000	25786000
GL50803_21331|no_ID	GL50803_21331|no_ID;GSB_21331-t26_1-p1	GL50803_21331|no_ID;GSB_21331-t26_1-p1	organism=Giardia_Assemblage_A_isolate_WB, product=26S protease regulatory subunit 7, location=GLCHR04:400840-402045(+), length=401, sequence_SO=chromosome, SO=protein_coding;transcript=GSB_21331-t26_1 gene=GSB_21331 organism=Giardia_Assemblage_B_isolate_GS	2	7	25.4	44.243	401	0	31.93	9//0	9//0	9//0	363360000	20186000	1401400	1530100	1060200	1601600	1271200	1625600	914540	1294600	940410	1031600	667350	992120	612210	757090	812160	1001400	974920	541980	172020	82488	130720	89238	126980	71505	116100	210420	156430	23780000	18248000	16492000	23161000	16309000	18118000	20083000
GL50803_21411|no_ID	GL50803_21411|no_ID	GL50803_21411|no_ID	organism=Giardia_Assemblage_A_isolate_WB, product=ABC transporter, ATP-binding protein, location=GLCHR05:4249568-4255504(-), length=1978, sequence_SO=chromosome, SO=protein_coding	1	9	7.1	221.78	1978	0	34.66	9//0	9//0	8//1	490770000	5221000	336530	359660	358560	329120	335980	405580	334080	223140	232390	130370	102340	132400	130840	120600	128610	134870	135620	188870	109370	88726	158480	125600	151490	114530	118150	111990	123080	23505000	27362000	21418000	21590000	20548000	24243000	22705000
GL50803_21423|no_ID	GL50803_21423|no_ID	GL50803_21423|no_ID	organism=Giardia_Assemblage_A_isolate_WB, product=Beta Adaptin, location=GLCHR05:4202744-4206142(-), length=1132, sequence_SO=chromosome, SO=protein_coding	1	51	62.8	122.83	1132	0	323.31	9//0	9//0	9//0	7595400000	168790000	6777900	6815900	7903100	7319300	7259800	7713900	6397900	6578300	6349200	5187000	4815200	5059900	4327900	4353900	4433600	5045700	5586400	5841800	7344200	7095900	7136400	6937400	6437100	6461300	6624200	6222900	6760600	276120000	297480000	281960000	299920000	298740000	298390000	282050000
GL50803_21444|no_ID	GL50803_21444|no_ID	GL50803_21444|no_ID	organism=Giardia_Assemblage_A_isolate_WB, product=Spindle pole protein, putative, location=AACB02000013_frag:30858-32624(+), length=588, sequence_SO=contig, SO=protein_coding	1	31	50.7	66.084	588	0	155.58	9//0	9//0	9//0	4201500000	127320000	6032600	5893900	6944400	5883300	5516100	7204600	7308300	5641200	5319900	6004700	5140800	4921400	6478700	5059400	5418500	4851700	4701900	5111100	2725800	2710200	2678000	2571600	2766500	2622900	3124300	1645800	3041500	205560000	214190000	219480000	199740000	202490000	197490000	203660000
GL50803_21474|no_ID	GL50803_21474|no_ID	GL50803_21474|no_ID	organism=Giardia_Assemblage_A_isolate_WB, product=hypothetical protein, location=GLCHR05:3241891-3246876(+), length=1661, sequence_SO=chromosome, SO=protein_coding	1	9	7.3	181.83	1661	0	15.417	7//2	7//2	0//0	156700000	2061900	152400	113090	174710	153870	179090	149410	134560	117920	116340	66501	35122	49972	70850	90628	130060	87240	122260	117870										10037000	10733000	10872000	11828000	9677600	11639000	10973000
GL50803_21498|no_ID	GL50803_21498|no_ID	GL50803_21498|no_ID	organism=Giardia_Assemblage_A_isolate_WB, product=Serine/threonine protein phosphatase 5, location=GLCHR05:3041929-3043089(+), length=386, sequence_SO=chromosome, SO=protein_coding	1	2	6.7	42.78	386	0.0065445	1.9844	0//0	7//2	0//0	29091000	1531100										191210	144690	149760	156820	133590	158140	166590	202690	227620
GL50803_21505|no_ID	GL50803_21505|no_ID;GSB_151682-t26_1-p1;GSB_154885-t26_1-p1;GSB_154882-t26_1-p1	GL50803_21505|no_ID	organism=Giardia_Assemblage_A_isolate_WB, product=Protein 21.1, location=GLCHR05:3080424-3083039(-), length=871, sequence_SO=chromosome, SO=protein_coding	4	37	51.4	95.242	871	0	227.89	9//0	9//0	5//4	3781800000	72727000	5538400	5538800	6483100	4945300	5628700	4812500	4572100	4606500	4774500	2820400	2503500	2710000	2447800	1879400	2116900	2691800	2591900	2843000	408980	358490	427260	335020	290520	322110	380210	361400	337880	186560000	188580000	406680000	182560000	178040000	189230000	175140000
GL50803_21603|no_ID	GL50803_21603|no_ID;GSB_21603-t26_1-p1	GL50803_21603|no_ID;GSB_21603-t26_1-p1	organism=Giardia_Assemblage_A_isolate_WB, product=Protein 21.1, location=GLCHR03:1292482-1293978(-), length=498, sequence_SO=chromosome, SO=protein_coding;transcript=GSB_21603-t26_1 gene=GSB_21603 organism=Giardia_Assemblage_B_isolate_GS_B gene_product=Ank	2	2	4	55.674	498	0.0018124	2.7419	3//5	1//4	1//5	38593000	1543700	40764		467250	46280	61812	55200	39660	279620	50640				36134		39601	55420	43657	30735		56959	58268		47647		48234	32997	52865	1749600		1741100	1932100	2337500	2142600	1826500
GL50803_21628|no_ID	GL50803_21628|no_ID	GL50803_21628|no_ID	organism=Giardia_Assemblage_A_isolate_WB, product=hypothetical protein, location=GLCHR03:260572-261723(-), length=383, sequence_SO=chromosome, SO=protein_coding	1	41	75.5	42.378	383	0	323.31	9//0	9//0	9//0	44044000000	1835200000	120520000	114170000	147110000	109580000	118570000	126980000	118420000	116340000	109730000	79579000	73130000	74712000	71377000	63546000	65512000	71122000	73548000	79592000	12324000	12892000	12554000	11197000	11502000	10689000	10741000	9504200	10232000	2965000000	2822000000	3025200000	2712000000	2822500000	2933000000	2966400000
GL50803_21750|no_ID	GL50803_21750|no_ID	GL50803_21750|no_ID	organism=Giardia_Assemblage_A_isolate_WB, product=Ribose-phosphate pyrophosphokinase, location=GLCHR01:1202288-1203400(+), length=370, sequence_SO=chromosome, SO=protein_coding	1	3	24.9	40.635	370	0	9.7817	6//3	5//4	0//9	129870000	7639700	473300	579520	696400	481620	472000	582210	455520	500540	462550	274440	211330	205530	379210	228020	205980	583340	268650	579520										7224200	10488000	11477000	7507700	6263300	9534100	8057600
GL50803_21942|no_ID	GL50803_21942|no_ID	GL50803_21942|no_ID	organism=Giardia_Assemblage_A_isolate_WB, product=NADP-specific glutamate dehydrogenase, location=GLCHR04:171236-172585(-), length=449, sequence_SO=chromosome, SO=protein_coding	1	24	85.7	49.733	449	0	323.31	9//0	9//0	0//9	14607000000	456470000	40665000	37824000	41460000	29538000	27385000	30277000	35693000	36706000	33200000	16731000	16528000	16039000	14892000	14787000	15988000	15425000	16433000	16902000										1193400000	1151300000	1186100000	932970000	917370000	945590000	1157800000
GL50803_2198|no_ID	GL50803_2198|no_ID	GL50803_2198|no_ID	organism=Giardia_Assemblage_A_isolate_WB, product=Serine/threonine protein phosphatase 5, location=GLCHR03:535631-537172(+), length=513, sequence_SO=chromosome, SO=protein_coding	1	15	43.7	56.964	513	0	39.775	9//0	8//1	9//0	1067400000	42697000	2878400	2555900	3364100	2362800	2709300	2366200	2155000	2076000	2512400	865120	414820	754250	731020	558120	661970	940940	1156300	953840	1332400	3015000	1159800	1214700	1413900	1052600	1156300	976760	1359500	38024000	46440000	55696000	45472000	43607000	39853000	44356000
GL50803_221693|no_ID	GL50803_221693|no_ID;GL50803_37093|no_ID;GL50803_137752|no_ID	GL50803_221693|no_ID	organism=Giardia_Assemblage_A_isolate_WB, product=hypothetical protein, location=GLCHR04:1824451-1831230(-), length=2259, sequence_SO=chromosome, SO=protein_coding	3	36	88.4	228.4	2259	0	323.31	3//3	9//0	0//0	199410000000	2848700000	320050	69222	72894				809360	188370	71609	339650000	329080000	333720000	323470000	311710000	325140000	294400000	304200000	285800000										21046000	1498900	1374600				8105600
GL50803_22204|no_ID	GL50803_22204|no_ID	GL50803_22204|no_ID	organism=Giardia_Assemblage_A_isolate_WB, product=Methionyl-tRNA synthetase, location=GLCHR01:243601-245349(+), length=582, sequence_SO=chromosome, SO=protein_coding	1	9	18.2	65.466	582	0	25.806	7//2	4//5	3//1	217610000	6594300	459400	476030	482370	408570	491980	435260	453080	488430	321640	228050	193510	214740	131270	233230	176820	245130	274250	259460	162380	133250	185040		140410					12554000	12531000	12097000	12243000	14360000	12079000	18581000
GL50803_22291|no_ID	GL50803_22291|no_ID	GL50803_22291|no_ID	organism=Giardia_Assemblage_A_isolate_WB, product=hypothetical protein, location=GLCHR04:435707-437125(+), length=472, sequence_SO=chromosome, SO=protein_coding	1	2	6.8	52.374	472	0	30.385	9//0	9//0	0//0	761210000	76121000	5081100	5223600	5571400	4757400	4236100	4532500	4784400	4109700	4710500	4156700	3955800	3726700	3878400	3255500	3648600	3345200	3718500	3428600										47383000	52350000	52176000	46203000	39372000	42134000	50001000
GL50803_22454|no_ID	GL50803_22454|no_ID	GL50803_22454|no_ID	organism=Giardia_Assemblage_A_isolate_WB, product=ARF GAP, location=GLCHR02:757161-757652(+), length=163, sequence_SO=chromosome, SO=protein_coding	1	4	38.7	18.46	163	0	13.017	9//0	4//5	1//1	201430000	20143000	969840	1239200	2146900	1773100	2143700	883820	1170500	1655000	1803800	319550	599700	853770	657860	327580	480180	544520	845960	493250			761420			473340				12862000	10108000	14832000	12042000	17403000	11883000	11915000
GL50803_22543|no_ID	GL50803_22543|no_ID	GL50803_22543|no_ID	organism=Giardia_Assemblage_A_isolate_WB, product=hypothetical protein, location=GLCHR01:388553-392485(-), length=1310, sequence_SO=chromosome, SO=protein_coding	1	21	25.5	146.65	1310	0	140.32	9//0	9//0	0//6	800980000	12919000	802520	869080	1385800	989620	1187800	1352300	1289600	1088500	1047700	357510	360430	282090	234790	296080	235350	451960	271270	416700										54543000	61832000	54507000	62591000	53814000	60719000	56864000
GL50803_22587|no_ID	GL50803_22587|no_ID;GSB_150694-t26_1-p1	GL50803_22587|no_ID;GSB_150694-t26_1-p1	organism=Giardia_Assemblage_A_isolate_WB, product=hypothetical protein, location=GLCHR02:1129464-1131488(-), length=674, sequence_SO=chromosome, SO=protein_coding;transcript=GSB_150694-t26_1 gene=GSB_150694 organism=Giardia_Assemblage_B_isolate_GS_B gene_p	2	2	3.1	75.043	674	0.0065388	1.971	0//0	1//0	8//1	60933000	2437300															1738000				146740		97070		89273	176240	111230		78715
GL50803_22629|no_ID	GL50803_22629|no_ID	GL50803_22629|no_ID	organism=Giardia_Assemblage_A_isolate_WB, product=hypothetical protein, location=GLCHR01:93429-94838(+), length=469, sequence_SO=chromosome, SO=protein_coding	1	4	9.4	53.039	469	0	5.6401	6//2	4//5	0//0	60113000	2003800	102630	192390	244230	154640		229540	91139	213600	106170	102080	37963	51463	53568	106140	48716	116850	101280	51347										5050000	4250300	4739100	3391700		4612600	3989200
GL50803_22677|no_ID	GL50803_22677|no_ID	GL50803_22677|no_ID	organism=Giardia_Assemblage_A_isolate_WB, product=Nitroreductase Fd-NR2, location=GLCHR01:373022-373816(+), length=264, sequence_SO=chromosome, SO=protein_coding	1	10	56.8	28.552	264	0	72.07	9//0	9//0	9//0	1937000000	138360000	12205000	11774000	13048000	11956000	11374000	11345000	10611000	9663800	9508300	2579700	1925900	2399900	1649800	2106800	2226700	2400700	2455900	2109600	2159800	2146400	2082100	1976900	1869300	1670600	1617500	1805600	1691500	116540000	106610000	111910000	139290000	94970000	102560000	95985000
GL50803_22808|no_ID	GL50803_22808|no_ID	GL50803_22808|no_ID	organism=Giardia_Assemblage_A_isolate_WB, product=Histidyl-tRNA synthetase, location=GLCHR01:1398661-1401546(-), length=961, sequence_SO=chromosome, SO=protein_coding	1	15	25.7	105.28	961	0	41.942	9//0	9//0	0//9	530810000	11796000	961750	997680	887800	1315400	642780	1010900	652740	832200	591170	390660	545340	360030	315060	518510	416240	435600	524940	396920										38836000	33966000	37887000	43551000	40643000	43607000	37225000
GL50803_22850|no_ID	GL50803_22850|no_ID	GL50803_22850|no_ID	organism=Giardia_Assemblage_A_isolate_WB, product=Kinase, CMGC MAPK, location=GLCHR05:1311119-1312201(-), length=360, sequence_SO=chromosome, SO=protein_coding	1	25	88.1	41.096	360	0	247	9//0	9//0	9//0	8062100000	424320000	16404000	16493000	18396000	16280000	14935000	16235000	15531000	15095000	13684000	12860000	12589000	12639000	11398000	8697100	11174000	13112000	13380000	12306000	21199000	19144000	21447000	20133000	19836000	18326000	17607000	17864000	17558000	313020000	316260000	311790000	312240000	314220000	315290000	294120000
GL50803_22855|no_ID	GL50803_22855|no_ID	GL50803_22855|no_ID	organism=Giardia_Assemblage_A_isolate_WB, product=hypothetical protein, location=GLCHR05:1332293-1333606(-), length=437, sequence_SO=chromosome, SO=protein_coding	1	15	46.7	47.664	437	0	173.9	9//0	9//0	9//0	3478100000	183060000	8428600	8772200	10660000	12969000	12122000	12681000	14046000	12527000	14925000	8199000	7493500	9098000	6403000	6467700	6225100	6352300	7744100	6290600	1563800	1477500	1579800	1223300	1340500	1120500	1032500	1195200	1122200	170920000	160680000	148630000	238610000	258130000	258520000	274720000
GL50803_23004|no_ID	GL50803_23004|no_ID	GL50803_23004|no_ID	organism=Giardia_Assemblage_A_isolate_WB, product=hypothetical protein, location=GLCHR02:585345-585836(+), length=163, sequence_SO=chromosome, SO=protein_coding	1	10	64.4	17.945	163	0	229.98	9//0	9//0	9//0	5225000000	580550000	38367000	33588000	44396000	40242000	39192000	37148000	39952000	37806000	42951000	20709000	18194000	19155000	17425000	16327000	17927000	19010000	21225000	21169000	9447400	10268000	5683000	8038500	4467900	5279300	3637600	3199200	5747800	387830000	359290000	290610000	369210000	310830000	402040000	348570000
GL50803_23017|no_ID	GL50803_23017|no_ID	GL50803_23017|no_ID	organism=Giardia_Assemblage_A_isolate_WB, product=hypothetical protein, location=GLCHR02:612343-613662(+), length=439, sequence_SO=chromosome, SO=protein_coding	1	18	46.9	49.083	439	0	92.616	9//0	9//0	9//0	4056000000	156000000	8934800	9571500	11797000	8271700	9492300	9949700	10134000	10098000	8139100	4672800	3625800	4740200	2945000	3173100	3472900	4703500	4571300	4016400	3825500	3329800	6362700	3502600	3795600	3600700	2907800	3502000	2865800	185020000	191030000	195970000	184270000	193700000	193200000	190750000
GL50803_2323|no_ID	GL50803_2323|no_ID	GL50803_2323|no_ID	organism=Giardia_Assemblage_A_isolate_WB, product=hypothetical protein, location=GLCHR05:4201115-4202731(+), length=538, sequence_SO=chromosome, SO=protein_coding	1	2	9.9	60.023	538	0	12.004	7//2	9//0	0//0	52568000	1947000	161590	151450	147530	163670	129920	137730	185380	86647	160510	141470	42308	65091	54452	45462	36057	84392	83657	69650										3884000	3481800	2885700	3754600	3324400	3439300	3505800
GL50803_23235|no_ID	GL50803_23235|no_ID	GL50803_23235|no_ID	organism=Giardia_Assemblage_A_isolate_WB, product=Axoneme-associated protein GASP-180, location=GLCHR05:2315003-2317861(-), length=952, sequence_SO=chromosome, SO=protein_coding	1	4	10.2	104.71	952	0.0022482	2.5883	2//7	1//3	1//8	77776000	1495700	58571	153270	55823	60304	82194	57360	69601	49357	88525					43176	63432	55127		68006	60955	43326	72054	48953	52586	60382	92132	80414	80131
GL50803_2338|no_ID	GL50803_2338|no_ID	GL50803_2338|no_ID	organism=Giardia_Assemblage_A_isolate_WB, product=hypothetical protein, location=GLCHR05:1265258-1265902(-), length=214, sequence_SO=chromosome, SO=protein_coding	1	7	33.6	24.511	214	0	14.64	9//0	9//0	4//5	285940000	21995000	1969000	1402100	1574400	1538600	1790100	2213100	1263100	1445300	1111100	433970	383220	597430	533530	257420	368290	637250	485660	653990	420980	451070	418300	398940	385910	327060	304820	293240	337190	13681000	12908000	11163000	13851000	13382000	16649000	10718000
GL50803_23492|no_ID	GL50803_23492|no_ID	GL50803_23492|no_ID	organism=Giardia_Assemblage_A_isolate_WB, product=Protein 21.1, location=GLCHR05:2760849-2763080(+), length=743, sequence_SO=chromosome, SO=protein_coding	1	10	22.9	79.684	743	0	36.554	8//1	9//0	2//7	587640000	17807000	1375100	1124900	1539400	1327400	1328000	1310200	823120	1016600	938140	556030	634550	711620	506670	381550	490580	549980	632750	358860	359220	401760	382430	146920	237740	142070	122410	118410	290980	31888000	27654000	34284000	32758000	28211000	37204000	22928000
GL50803_23602|no_ID	GL50803_23602|no_ID	GL50803_23602|no_ID	organism=Giardia_Assemblage_A_isolate_WB, product=RTCB PROTEIN, location=GLCHR04:996162-997910(-), length=582, sequence_SO=chromosome, SO=protein_coding	1	7	19.8	64.868	582	0	21.18	8//1	4//3	9//0	493780000	13716000	1188600	1049500	1347800	566910	1224300	634850	1153200	1034600	561280	650010	26856	24223	42256	35522	575940			20310	115380	115100	898620	118230	409270	763290	401410	356140	402480	20486000	18086000	21122000	22448000	19871000	23136000	26712000
GL50803_23634|no_ID	GL50803_23634|no_ID;GSB_23634-t26_1-p1	GL50803_23634|no_ID;GSB_23634-t26_1-p1	organism=Giardia_Assemblage_A_isolate_WB, product=hypothetical protein, location=AACB02000072:9078-15125(+), length=2015, sequence_SO=contig, SO=protein_coding;transcript=GSB_23634-t26_1 gene=GSB_23634 organism=Giardia_Assemblage_B_isolate_GS_B gene_produc	2	2	1.1	228.97	2015	0.0052957	2.2043	2//7	0//0	5//0	292420000	2758700	175200	149690	121380	263550	268310	276760	273640	243260	217070										163400		161510	155030			151490		138430	21417000	12258000	8589000	28532000	28804000	29065000	30654000
GL50803_23694|no_ID	GL50803_23694|no_ID	GL50803_23694|no_ID	organism=Giardia_Assemblage_A_isolate_WB, product=hypothetical protein, location=GLCHR05:3367701-3368987(+), length=428, sequence_SO=chromosome, SO=protein_coding	1	2	7	46.688	428	1	-2	3//6	0//0	0//0	46632000	2590700	240640	173390	618150	363350	226540	192930	296150	247350	232140																			5267400	4297600	2588400	7011800	5104900	4226400	6410700
GL50803_23833|no_ID	GL50803_23833|no_ID	GL50803_23833|no_ID	organism=Giardia_Assemblage_A_isolate_WB, product=Vacuolar protein sorting 35 (VPS35), location=GLCHR05:2097082-2099379(-), length=765, sequence_SO=chromosome, SO=protein_coding	1	34	53.3	87.503	765	0	171.9	9//0	9//0	9//0	5261100000	111940000	6480100	5066000	7019400	6142600	6653900	6564400	4878100	6051200	5371200	3346700	2836900	2772400	3230100	3170200	3113900	3441700	3462000	3841500	4363900	3416300	4173800	2656600	3812600	2277500	3428700	1727300	2638500	219980000	202120000	205540000	223430000	225600000	223600000	223480000
GL50803_23888|no_ID	GL50803_23888|no_ID	GL50803_23888|no_ID	organism=Giardia_Assemblage_A_isolate_WB, product=FixW protein, putative, location=GLCHR03:1567925-1568560(-), length=211, sequence_SO=chromosome, SO=protein_coding	1	7	43.1	22.928	211	0	28.518	9//0	9//0	9//0	608460000	43462000	3239600	3191200	4604900	1836800	2338100	2666300	3466400	3676600	3763900	1140000	1096000	1179700	1610000	772020	1146900	1664800	1562900	1267300	302640	321640	473990	410270	367370	315290	306200	377770	363040	41710000	35576000	29644000	34115000	25052000	34704000	49435000
GL50803_24009|no_ID	GL50803_24009|no_ID	GL50803_24009|no_ID	organism=Giardia_Assemblage_A_isolate_WB, product=Protein 21.1, location=GLCHR03:581742-583049(-), length=435, sequence_SO=chromosome, SO=protein_coding	1	6	32.2	46.683	435	0	32.124	8//1	8//1	1//0	197860000	12366000	969700	1349900	642110	527720	1325900	542640	1094100	1392500	1347400	395780	221990	413210	457260	245950	427510	427020	269010	211670					104930					12469000	13177000	13030000	11934000	12329000	12439000	15610000
GL50803_24194|no_ID	GL50803_24194|no_ID	GL50803_24194|no_ID	organism=Giardia_Assemblage_A_isolate_WB, product=Protein 21.1, location=GLCHR05:1745143-1747503(-), length=786, sequence_SO=chromosome, SO=protein_coding	1	9	17.8	86.473	786	0	28.178	7//2	8//1	2//6	328850000	8654100	439500	362090	612070	262410	192150	311720	570560	486920	491830	352140	327520	400340	246560	177580	318010	419830	363240	432370		290640	305340	188700	268450	271260	178350	199060	185420	17574000	19574000	22849000	12618000	16006000	14519000	21219000
GL50803_24279|no_ID	GL50803_24279|no_ID	GL50803_24279|no_ID	organism=Giardia_Assemblage_A_isolate_WB, product=hypothetical protein, location=GLCHR01:52366-54747(+), length=793, sequence_SO=chromosome, SO=protein_coding	1	6	10	89.531	793	0	20.393	8//1	3//6	0//0	286620000	6098400	570170	201840	565510	679350	205930	818940	389910	543830	410660	182540	89681	148960	248790	161890	109860	227430	276320	266780										21664000	17277000	19309000	20501000	17150000	19341000	18270000
GL50803_24321|no_ID	GL50803_24321|no_ID	GL50803_24321|no_ID	organism=Giardia_Assemblage_A_isolate_WB, product=Kinase, NEK, location=GLCHR05:2956107-2956973(-), length=288, sequence_SO=chromosome, SO=protein_coding	1	19	56.9	33.325	288	0	71.827	9//0	9//0	9//0	3149500000	209970000	15752000	14693000	17115000	13258000	14121000	15424000	12494000	12299000	13169000	7348000	8005900	7896100	5696700	4993800	4125700	6618100	7096800	8460200	2531400	2601900	2689100	2606000	2604900	1980200	2042600	1971400	2371100	205830000	194010000	185030000	168160000	183320000	183910000	155610000
[truncated: 1,624 more rows]
[truncated: 59 more columns]

## Sheet: proteinGroups t-test
Leading_Protein	Protein IDs	Majority protein IDs	Fasta headers	Number of proteins	Razor + unique peptides	Sequence coverage [%]	Mol. weight [kDa]	Sequence length	Q-value	Score	Num Ident byMSMS//byMatch WBC6	Num Ident byMSMS//byMatch A1	Num Ident byMSMS//byMatch H7	Intensity	iBAQ	iiBAQ 1_WBC6_i01	iiBAQ 1_WBC6_i02	iiBAQ 1_WBC6_i03	iiBAQ 2_WBC6_i01	iiBAQ 2_WBC6_i02	iiBAQ 2_WBC6_i03	iiBAQ 3_WBC6_i01	iiBAQ 3_WBC6_i02	iiBAQ 3_WBC6_i03	iiBAQ 4_A1_i01	iiBAQ 4_A1_i02	iiBAQ 4_A1_i03	iiBAQ 5_A1_i01	iiBAQ 5_A1_i02	iiBAQ 5_A1_i03	iiBAQ 6_A1_i01	iiBAQ 6_A1_i02	iiBAQ 6_A1_i03	iiBAQ 7_H7_i01	iiBAQ 7_H7_i02	iiBAQ 7_H7_i03	iiBAQ 8_H7_i01	iiBAQ 8_H7_i02	iiBAQ 8_H7_i03	iiBAQ 9_H7_i01	iiBAQ 9_H7_i02	iiBAQ 9_H7_i03	iLFQ 1_WBC6_i01	iLFQ 1_WBC6_i02	iLFQ 1_WBC6_i03	iLFQ 2_WBC6_i01	iLFQ 2_WBC6_i02	iLFQ 2_WBC6_i03	iLFQ 3_WBC6_i01
[truncated: 2,361 more rows]
[truncated: 83 more columns]

[truncated: 1 more sheets: Note]
